# Supplementary material for: MLX plays a key role in lipid and glucose metabolism in humans: Evidence from in vitro and in vivo studies
Source: Metabolism. 2023 Jul;144:155563. doi: 10.1016/j.metabol.2023.155563 (PMC10687193; doi:10.1016/j.metabol.2023.155563)
Supplement: Supplementary file 1 — S1 Tables. Lists of differentially expressed transcriptome following MLX knockdown in PHH. (Table 1) Top 50 genes with the most statistically significant binding of MLX within 1500 base pairs of their transcription site was determined using publicly available CHIP-seq data targeting MLX in HepG2 cells (Table 2). After filtering out low detected genes, differentially expressed genes were identified (Table 3). A pathway enrichment analysis was performed using KEGG gene sets to determine the top differentially regulated pathways. [file mmc1.xlsx]

## Sheet: Table1_TFT_GSEA
pathway	pval	padj	log2err	ES	NES	size	leadingEdge
MLX_TOP_50_TARGET_GENES	0.00019716	0.0259845	0.518848	-0.639694	-1.91572	50	TXNIP, ARRDC4, INHBE, PPP1R3C, KLF10, BHLHE40, TRIB3, TMEM38A, CAPN7, DIAPH1, PRRC2C, ARFGEF2, MFSD4B, MBTD1, SLC25A13, USP28, SLC25A10, ASPH, EPCAM, GCKR, OSGEP, PGP
ZNF418_TARGET_GENES	0.00704336	0.254148	0.215783	-0.673524	-1.73	22	CARS1, AGGF1, BAIAP2, ICE1, TMEM132A
SMARCA1_TARGET_GENES	0.00662427	0.254148	0.204544	-0.478599	-1.57202	93	TXNIP, ARRDC4, FOXN3, MT-ND4L, TIMP2, MT-ND5, STIP1, CUX1, HSPD1, ARPC1B, EHMT1, SMARCC1, H4C3, RNF121, PHPT1, HSPH1, ARID4A, BMPR1A, SNX29, DDB1, SSX2IP, MAFB, VGLL4, PPARD
MED16_TARGET_GENES	0.0305095	0.568842	0.101902	-0.584238	-1.55172	26	BHLHE40, TRIB3, LINC00963, HSPD1, SNORD3A, BRWD1, GBA, MALAT1, TAGLN2
ZNF555_TARGET_GENES	0.0376563	0.568842	0.0901888	-0.55142	-1.52635	32	AKAP9, SPATS2L, RB1CC1, RFC1, SLC6A1, TRIM55, ATP9B, GLG1, AP1S3, QSER1, GXYLT2
SIRT3_TARGET_GENES	0.0364233	0.568842	0.0913213	-0.541629	-1.5181	34	SNX10, DAB2, PHKG1, MTUS1, PABPC1, INTS9, GCC2, TFRC, TATDN3, ATP13A3
PSIP1_TARGET_GENES	0.0367438	0.568842	0.0909392	-0.538076	-1.51372	35	LEPR, SMAD5, RIOK3, MT-ND4L, LIMS1, SERBP1, DDX60L, PHF21A, TLK2, MT-TP
SIX1_TARGET_GENES	0.00286089	0.154846	0.297233	-0.419366	-1.50472	199	GPAM, ARRDC4, LPIN1, PRKCE, MPDZ, PARP1, FGFR2, ANKRD28, PCCA, WDFY3, ETV6, REL, DDI2, SREBF1, DIAPH1, HLA-DMA, TENM2, TMEM132A, STRADA, CEP350, ACACB, MBD2, MPND, DLG5, LSM12, TTBK2, TFDP2, SHROOM3, PIGR, MEGF8, DOCK4, BMPR1A, REST, YBX3, YTHDF2, ATP11A, PDIA5, CHD8, PRKAG2, USP2, NDST2, HPGD, WDR12, ZMIZ1, TSHZ1, SULT1C2, EPB41L5, CHAF1A, SLC48A1
PER1_TARGET_GENES	0.0493861	0.577951	0.106409	0.526039	1.48323	21	SNRPG, RPL21, EEF1A1, MRPS30, PNRC2, RPL34, RABGGTB, SRSF1, GAS5, HNRNPK
ZNF596_TARGET_GENES	0.00102879	0.0742442	0.45506	-0.393217	-1.47614	339	G0S2, NUCB1, SYNE2, PIK3R1, PRKCE, NUB1, NR2F2, STRN3, EEA1, CSNK1G3, GFRA1, SLC7A2, LDB1, LINC01214, MTUS1, PROX1, FAM214A, ETV6, SOS1, NFIA, DDI2, SNORD3A, MATR3, ACTB, C1orf21, REV3L, SOX5, PAPOLA, USP7, DOCK11, DAB1, MACF1, MAN2C1, TMX4, AMIGO2, MCC, THADA, FGF13, BRWD1, WDR90, ALG3, IL1R2, SLTM, RAB10, SIPA1L1, CPVL, GBA, AUTS2, ARPC5, STAT3, ATP2B4, CPLANE1, LGALS1, SLC4A7, ZFHX3, BAZ2B, KM…
ZNF513_TARGET_GENES	0.000240042	0.0259845	0.518848	-0.383396	-1.46891	491	G0S2, TXNIP, CEMIP2, GTF2I, CALR, NRDC, CP, STRBP, RAB8A, ME1, ATAD2, PPP1R3B, GOLGB1, PCM1, SMARCA5, NR2F2, MICALL1, TMEM38A, CERS6, GFRA1, ZMYM2, SLC12A2, DST, LDB1, UBR5, MFSD11, NIPBL, WDFY3, ATP1B1, DDI2, BPTF, TBC1D1, ATRX, PLPP3, ACTB, VAV2, CACNA1D, LPP, NCL, TPR, BCO2, PLOD1, THAP12, UBR4, PHF3, BRWD1, SMCHD1, SMAP2, KIF21A, STT3B, FGD4, PURA, PLEKHA5, RAB6B, KCNB1, PAFAH2, GABARAP, GBA,…
HMGA1_TARGET_GENES	0.000300177	0.0259953	0.498493	-0.38071	-1.46469	532	PCYOX1, EHBP1, PPFIA1, MIA2, ROCK2, CTSD, CS, IL6ST, SEC63, GFPT1, COPS2, NUB1, RIOK3, CFH, SON, DICER1, ARHGAP10, MT-ND4L, KPNA3, AKAP9, KIAA1109, SLC12A2, ARSL, RRM2B, GNS, UBR5, ANO10, NUCB2, RAB11FIP2, FAM184A, TRPM7, BPTF, USP14, TBC1D1, DNAJB14, CAPN7, EHMT1, PCNX1, RGS12, PAPOLA, PIEZO2, SCAF11, USP7, IGF2R, SBF2, MACF1, LRP5, TPR, IFT80, HPS1, THOC2, SPECC1L, CCPG1, HOOK1, CCDC88A, SETDB2…
ZNF697_TARGET_GENES	0.0464154	0.568842	0.0801935	-0.507837	-1.46287	40	LPGAT1, AKAP9, SPATS2L, RB1CC1, RFC1, SLC6A1, TRIM55, ATP9B, GLG1, AP1S3, QSER1
PAX3_TARGET_GENES	2.2488e-06	0.00097373	0.627257	-0.371965	-1.45805	933	TRPM8, SLC3A1, ITGB1, CEMIP2, EHBP1, SPINK1, NRDC, HSP90B1, STRBP, PPFIA1, DPP4, EPRS1, SPTBN1, SYNE2, KCTD9, TAX1BP1, PSMD14, TES, GAS2L3, PRKCE, RESF1, STRN3, WNK1, ERC1, UGT1A1, LARP7, RIF1, FOXN3, KTN1, NUDT15, UGT1A4, DICER1, ARHGAP10, SNORD13, LIMA1, AKAP9, KIAA1109, DST, ARSL, ATG12, SPATS2L, USP48, DAAM1, UBR5, OSBPL8, CCDC186, MTUS1, TBX15, NEB, SEL1L, HSD17B2, FAM214A, GAK, TMEM131, EPS…
ZNF622_TARGET_GENES	0.0436088	0.568842	0.0814078	-0.479976	-1.44604	52	EHBP1, CALR, BAZ1B, PPP2R5E, ANKHD1-EIF4EBP3, OXR1, NUCKS1, H4C3, CDKL5, USF3, RPS6KA5, TTBK2, RRAGC, CREBRF, CHD8
SATB1_TARGET_GENES	1.26244e-05	0.00273319	0.593325	-0.365943	-1.434	921	TRPM8, CLGN, SLC3A1, APMAP, CEMIP2, EHBP1, GALNT1, CP, HSP90B1, ACSL4, DMXL1, MIA2, SPTBN1, ATAD2, TUT4, VPS41, CYP1B1, TNPO1, GOLGB1, PIK3R1, TAX1BP1, OPTN, ST6GAL1, LRPPRC, ITGA1, COPS2, ALCAM, TTC3, MFSD6, SETX, WNK1, DNAJC1, SNHG14, HSPA5, CFH, KTN1, CEP83, CAST, NBN, UBA6, CDK14, TTC37, MT-ND4L, ITPR2, AKAP9, DNAJC13, ANKIB1, DST, GNS, UBR5, TBX15, ANO10, PRPF4B, ABCC4, NIPBL, HSD17B2, FAM21…
ZNF426_TARGET_GENES	0.0581276	0.60927	0.0709085	-0.489637	-1.42612	42	LPGAT1, AKAP9, SPATS2L, RB1CC1, RFC1, SLC6A1, TRIM55, ATP9B, GLG1, AP1S3, QSER1
ZNF169_TARGET_GENES	0.071176	0.60927	0.0655143	-0.531402	-1.42385	27	OPTN, BRWD1, TRAPPC9, CDKL5, PRSS8, ITSN1, CABIN1, ITGB3BP
ZNF133_TARGET_GENES	0.0304854	0.568842	0.0935093	-0.427744	-1.42053	101	G0S2, RHOQ, TNPO1, SLC16A1, KIAA1958, ALCAM, SNHG14, FGL1, SPATS2L, FAM214A, PARN, SLC35B4, SBF2, IL6R
SRSF9_TARGET_GENES	0.00123408	0.0763365	0.45506	-0.366488	-1.40891	523	EHBP1, GTF2I, LPIN1, DMXL1, MIA2, ROCK2, ATAD2, UTRN, SYT17, ADGRG6, TNPO1, ERCC6L2, PSMD14, LRPPRC, TRIB3, DYNC1I2, GOLGA4, RIOK3, CEP83, DICER1, MAP2K6, TTC37, MT-ND4L, ITPR2, ATG12, CDC42BPA, MT-ND5, PRPF4B, MFSD11, KCNMB3, FAM184A, RAD50, INTS9, TMEM123, BPTF, ABCA5, DUSP22, MTIF2, ATXN2, PLPP3, CNTLN, CAB39L, PKN2, PARN, RSF1, HECTD1, USP53, IFT80, PHACTR2, SPECC1L, SSB, CCDC88A, EVI5, CCNL1…
PPARA_TARGET_GENES	0.0593561	0.60927	0.069553	-0.469346	-1.40557	50	CYP51A1, ERC1, TRPM7, CALU, TEAD1, STK11, SIK3, PAPLN, DENND4A, PEX1, NFE2L2, SLC25A3, PPHLN1, NME1-NME2, GRK6
HJURP_TARGET_GENES	0.0766474	0.60927	0.0853949	0.483404	1.39644	23	RPS15A, EEF1A1, H3-3B, RACK1, CCT3, WBP2, IFRD1, TMEM80, DDX39B
SRPK2_TARGET_GENES	0.0835366	0.635918	0.0599455	-0.51172	-1.3937	29	SPTLC3, GDA, SOS1, C6orf47, TCP11L2, THOC2, CISD2, SLTM, NMT2
ZNF486_TARGET_GENES	0.038916	0.568842	0.0816849	-0.408325	-1.38021	116	SLC3A1, ERCC6L2, RAB3GAP1, SLC22A15, SNHG14, PFDN4, CDK14, TLK1, DNAJC13, UBR5, COPA, RFC1, SRGAP1, CCAR1, ODF2L, CDKL5, ZNF609, LRP12, NCOA2, DCTN4, CNOT4, TOGARAM1, BAAT, MIR99AHG, PRKAG2, SNRNP27, SEL1L3, CEP164, SSR1, STK10
ZNF16_TARGET_GENES	0.0729167	0.60927	0.0924961	0.413334	1.35385	39	MRPL34, MKNK2, KRT86, MT2A, PLCXD2, MARK4, LTBP3
ZNF410_TARGET_GENES	0.00810636	0.270004	0.166521	-0.35426	-1.34543	404	GPAM, FNIP1, ARL8B, CTSD, GUSB, VPS41, SH2D3A, PRKCE, ATP6AP1, ERC1, RAB5B, TLE3, ZZZ3, DNAJC13, SPATS2L, GNS, MFSD11, CPED1, LINC00963, TMEM131, LIMS1, CEP162, INTS9, RTN2, CMIP, TSKU, EHMT1, SOX5, IGF2R, ANKRD11, HPS1, PEPD, MTHFR, GOLIM4, NAA40, CENPU, SMAP2, ARAP1, USF2, OGT, GABARAP, GBA, HMGB1, AHCYL2, KAT5, GRN, PRSS8, ARFGEF2, CLCN7, HMBOX1, GBE1, RPAP3, MXI1, SLC33A1, ATG14, RRAGC, SKAP2…
MCM2_TARGET_GENES	0.0693944	0.60927	0.098147	0.390152	1.33944	49	PEMT, ST3GAL2, TCEA2, CHMP4B, H3-3B, UNK, UCKL1, TMEM59, PPP1R18, AAMP, NDC1, CRTC2, TUBA1C, ABCF2, GSK3A, DBP, TRIM41
RUVBL1_TARGET_GENES	0.0277091	0.568842	0.193114	0.326773	1.32946	137	SNRPG, RPL18, SPHK2, PRMT5, LTA4H, RPL11, MZT2B, LINC01719, SNRPB, EEF1A1, TMEM242, SNHG8, FMC1, POLR3E, RPS12, SNHG3, UBAC2, GPT2, SMPD4, RPL24, SPATA2, H2BC4, TAF1D, RPL26, DDX42, MMADHC, AAR2, TPD52L2, ARHGAP1, PRDX1, RABGGTB, POLR2A, GSTA4, PPWD1, EEF1AKMT3, MKKS, B4GAT1, ANG, RPL41, BANF1, PCBP1-AS1, RNASE4, IMPDH2, NACA, EIF1AD
ZSCAN5B_TARGET_GENES	0.0751979	0.60927	0.0945555	0.382772	1.32918	51	PRMT5, LTA4H, LASP1, RPS29, MCRIP2, FMC1, POLR3E, HMGN4, TMEM259, NDC1, GSTA4, B4GAT1, ANG, AGBL5, RNASE4
F10_TARGET_GENES	0.0454657	0.568842	0.07355	-0.377659	-1.32757	164	EHBP1, ELOVL6, CP, VPS41, MPDZ, LARP7, ANKRD28, SGMS1, NBN, ABCC9, MLEC, SH3BGRL, DIAPH1, RGS12, PKN2, TENM2, SOX5, KIAA0232, TRAPPC9, OGT, GBA, STAT3, FBXO11, ZFHX3, RAPGEF2, PKIB, GTPBP8, SRFBP1, MAP4K3, ACACA, UACA, ATP6V0A1, THG1L, MIR99AHG, QKI, CCN2, CREB3L2, MAP2, CYFIP2, AKAP10, ZNF280D, ZNF821
YBX1_TARGET_GENES	0.110981	0.692024	0.0504661	-0.457606	-1.32678	41	SLC22A7, IL6ST, CBX3, MLEC, MSL3, ZNF773, GABARAP, SRSF10, RBBP6, DDX5, AACS, EPC2, MT-TP, GUCY1A1
PRDM5_TARGET_GENES	0.115099	0.692024	0.0487753	-0.431099	-1.29879	52	MAP3K7, LIMA1, SH3GLB1, MCC, CEP350, DLG5, ELF1, WWTR1, WDR7, CSDE1, POR, KANK4, LIMCH1, PIPOX, VEZT, WSCD1, COLQ, ARID5B, WARS1, LAMC1, CUL3, AGO2, TTC23, SLC19A3
PRMT5_TARGET_GENES	0.115585	0.692024	0.0482554	-0.422963	-1.29401	57	UTRN, MICAL2, DAAM1, RND3, ANKRD1, ZBTB38, TBL1X, THADA, H4C3, GABARAP, SH3BP4, FOXK2, KLF6, TAGLN2, CLDN2, FEZ2, PRCP, CCN2, HNRNPUL1
ZNF362_TARGET_GENES	0.0190897	0.491675	0.10763	-0.33945	-1.29083	414	MAF, PCYOX1, EHBP1, GTF2I, CALR, MIGA1, RHOQ, LPIN1, PPFIA1, CSNK1A1, GUSB, UTRN, CS, TRIB3, CSNK1G3, ANKRD28, CAST, SNORD13, SRRM1, ZZZ3, SLC12A2, DST, ATG12, CDC42BPA, CPSF2, STIP1, STAG3L3, ATP1B1, KRT19, TTLL5, KDM4A, PLPP3, ZNF397, TENM2, SLC17A5, SRP72, ME2, PIK3IP1, CISD2, ODF2L, PIH1D1, H4C3, GM2A, MACROH2A1, RBPJ, USP33, ING3, WDR43, PDIA6, TATDN3, YOD1, DHX29, SLC29A2, ATIC, SLC33A1, CL…
ZNF680_TARGET_GENES	0.0203441	0.491675	0.104367	-0.339646	-1.28978	407	MLX, TXNIP, PDZD8, TRIM38, CS, MAPT, GHR, ARL6IP5, TTC3, PIGM, MFSD6, NBN, LIMA1, MT-ND4L, ZNF318, DST, ATP11C, PLOD3, MT-ND5, LTN1, INTS9, KDM4A, PLEKHA2, SCAF11, SBF2, MAN2C1, MINDY3, RO60, BNIP3L, NSA2, ZNF684, MMACHC, PAFAH2, GBA, RAI14, ZNF609, STAT3, AP1S3, LGALS1, MPP7, QSER1, RAPGEF2, SCAMP3, HMBOX1, TRIM25, SLC16A12, FBXO46, SPEN, MXI1, TPD52, MGAT4A, BTBD11, MAN2A1, SKAP2, RHOBTB2, MSAN…
MYOCD_TARGET_GENES	0.0325384	0.568842	0.083259	-0.34477	-1.28828	321	TMEM97, SKP1, WDR72, BHLHE41, ST6GAL1, BHLHE40, SEC31A, B2M, ANKRD28, CAST, TLE3, ANKIB1, CDC42BPA, FAM184A, PLSCR4, MSI2, ERCC2, MACF1, HPS1, PVR, HOOK1, DSE, ACACB, SLC15A4, CISD2, SPG7, MST1, PIH1D1, PIKFYVE, ARPC5, RBPJ, SCUBE1, SRPRB, WDR43, ACP2, SMG1, MANF, DDX59, AKAP13, SPTAN1, STARD3, PRR14L, SKAP2, BBX, BRD3, SGSH, RAPGEF4, INTS6, MAP4K3, UBN2, SLC25A13, NCOR2, TEX30, RAD23A, SMYD3, DY…
BRF1_TARGET_GENES	0.111145	0.692024	0.0742818	0.398401	1.28699	37	PRMT5, LTA4H, LASP1, MCRIP2, FMC1, POLR3E, HMGN4, WBP4, B4GAT1, ANG, AGBL5, RNASE4
PAX7_TARGET_GENES	0.0227101	0.491675	0.0983849	-0.335275	-1.27687	426	SPINK1, EPRS1, SPTBN1, KCTD9, EIF2B3, TAX1BP1, PRKCE, PIGM, SETX, BAIAP2, GLUD1, SNORD13, LIMA1, SRRM1, SPATS2L, RRM2B, OSBPL8, ANXA6, EGFR, SEL1L, HSD17B2, CALCOCO1, KDSR, RND3, NFIA, ARIH1, MATR3, EHMT1, CAB39L, REV3L, CACNA1D, RFC1, LPP, NRIP1, ME2, SLC39A14, EVI5, RPN2, CCNL1, CENPU, CRAT, SECISBP2L, KIF21A, RBBP8, GBA, IL1RN, PSMD1, GSPT1, ATP6V1B2, SNAI2, SKP2, RPS6KA5, LGALS3BP, SH2B3, MAL…
MCM3_TARGET_GENES	0.047294	0.568842	0.146152	0.314138	1.27305	134	ZBED5-AS1, UFD1, DYNC2I2, ATG4B, SPHK2, TOR1A, ECH1, FBXO38, LRRC41, RACK1, RPL13A, NR3C1, NAPEPLD, GNAS, CARD8, CASC3, STRIP1, GCC1, GCDH, CCDC115, BCL9, MORF4L1, GHITM, PSMB6, ZMYM3, RAB7A, SLC7A7, KAT7, YWHAE, TM9SF4, PRR14
PBXIP1_TARGET_GENES	0.0936783	0.674114	0.0512406	-0.372826	-1.26883	122	FGF21, SHROOM1, CALR, SLK, TTC3, SNHG14, B2M, AP3D1, UBR5, GRB14, PABPC1, KPNA6, ACTB, IGF2R, DAB1, EMSLR, MALAT1, CCDC85C, GMIP, RCAN3, TCF3, SH3BP2, KIAA0100, CEP104, NDST2, LIPG, THRSP, ZMIZ1, ILF3
ZNF502_TARGET_GENES	0.17958	0.897694	0.0402697	-0.494709	-1.26068	21	FGD4, RNF165, ERGIC3, TSNAX, SUCO, RNF19A, CCDC18-AS1, PAXBP1, NOP56, PAPSS1, MTND5P11
SOX10_TARGET_GENES	0.0870201	0.64965	0.052048	-0.356647	-1.2572	167	CP, DAB2, SPTBN1, SH3KBP1, GAS2L3, RNF216, MBNL1, ANKRD28, MTUS1, GJB1, MFSD11, NFIA, PBRM1, SOX5, IFT80, TMX4, MCC, CERK, FGD4, MMACHC, MITF, CDC42EP1, DOCK7, OTUD3, CLIP4, TRAK1, DHX29, TRPS1, AKAP7, ST3GAL4, ZNF24, ATM, USP28, SMC6, CCSER2, MTMR12, C2orf88, PACSIN2, WRN, ZNF608, LIMCH1, AMOTL2, DROSHA, SPATS2, TGFBRAP1, RHOBTB3, MARK2, KANK1, SPATA20, EXOSC4, GIPC1, NEK9, IFT81
ZIM3_TARGET_GENES	0.0167823	0.48445	0.112604	-0.323653	-1.25589	654	MLX, ALDH1B1, ITGB1, HSPA4L, TRIM38, CSNK1A1, SYNE2, PMM2, ARL8B, DUSP6, MAPT, IL6ST, TNPO1, SLC16A1, PCM1, TAX1BP1, GAS2L3, UPB1, DYNC1I2, WNK1, CEP83, SON, KPNA3, TMCC1, AKAP9, KIAA1109, EIF4G3, CDC42BPA, UBR5, OSBPL8, ZMYM1, SH3GLB1, LIMS1, SYNJ2, CEP162, NFIA, OXR1, TRPM7, TMEM123, SCLT1, PGAP4, ATRX, EHMT1, RNPC3, RGS12, ZFR, PAPOLA, SCAF11, ZBTB38, MACF1, IFT80, HPS1, MAN2C1, ME2, KIF1B, SL…
NAB2_TARGET_GENES	0.00433468	0.187692	0.220823	-0.317789	-1.25017	1131	GPAM, HSP90AA1, ITGB1, CEMIP2, GALNT1, ARFGEF3, PGM2, ACSL4, PDZD8, RAB8A, LRRFIP1, ME1, KLHL5, ADGRG6, SLC16A1, CCND1, PIK3R1, NUDT3, KLF10, USP25, BHLHE40, ARPC4, NUB1, PTBP3, TTC3, MAP3K20, MICALL1, SETX, WNK1, EEA1, FAM120A, BAIAP2, SLCO4C1, KTN1, CEP83, GLUD1, FUOM, CDK14, ERGIC1, PTPN11, SLC7A2, HOOK3, TMCC1, ZMYM2, ERO1A, TLK1, APPL1, DNAJC13, MTDH, SLC12A2, UBE2Q2, DENND5B, KRAS, AP3D1, E…
ZNF781_TARGET_GENES	0.124488	0.71871	0.0447501	-0.379072	-1.24824	95	GTF2I, CARS1, LPGAT1, GC, AKAP9, SPATS2L, RB1CC1, RFC1, SLC6A1, TRIM55, ATP9B, GLG1, AP1S3, SH2B3, QSER1, PPIP5K2, GXYLT2, NPAT, MLST8
HAND1_TARGET_GENES	0.0605482	0.60927	0.0604731	-0.332658	-1.23893	304	GPAM, FBXO2, SLC16A1, USP25, RESF1, MT-ND2, FOXN3, NNT, WWC1, KHK, OSBPL8, LINC00957, SSH1, CMTR1, RNF187, LIMS1, COX19, MFAP3L, TPP2, DIAPH1, IL1R1, RPL13P5, ASH1L, HOOK1, CCDC122, KIF21A, RSRC1, RNF121, KCNB1, RAI14, CPLANE1, MITF, LACC1, ATP6V1B2, SH3BP4, RTN4, VSIG10, TTLL7, NCOA2, ALPK2, KCTD7, ARID4A, AMD1, INPP5F, ELOVL2, MT-RNR2, EIF4G1, RAB2A, BECN1, CDC14B, HDAC2, DNAJC27, KLHL22, PPP2R…
TFEB_TARGET_GENES	0.0105306	0.325696	0.141073	-0.315932	-1.23883	945	HSP90AA1, ATF5, CP, FNIP1, DAB2, ARL8B, SWAP70, CTSD, DUSP6, VPS41, KLHL5, SLC16A1, PCM1, BHLHE40, TRIB3, PHF20L1, MICALL1, RPS6KA3, C6orf62, ANKRD28, CAST, SGMS1, ATP6V1A, NNT, CDK14, BLOC1S6, TTC37, ZNF318, SRRM1, ITPR2, DNAJC13, MTDH, AP3D1, GNS, OSBPL8, MTUS1, EIF3A, TBX15, SSH1, HMGXB3, MFSD11, STIP1, LNPK, CPED1, LINC00963, LIMS1, RND3, HPS5, SYNJ2, WASL, ETV6, CEP162, NFIA, TRPM7, BPTF, CM…
TERF1_TARGET_GENES	0.109489	0.692024	0.0458889	-0.347718	-1.22771	171	IGF1, EPRS1, SNTB2, ARL6IP5, PIK3R1, FOXN3, LIMA1, CDK14, TMCC1, EIF4G3, REV3L, TMX4, HLA-DRB1, CCAR1, CEP290, NMT2, ZNF500, SCP2, SLC25A26, MARF1, ITPRID2, BCL9L, TRAK1, CHML, YARS1, CLIP1, RRAGC, MT-RNR2, ELF1, MIEF1, BBX, DHFR2, PRLR, SPG11, TMBIM4, ACTR2, SMG6, DHTKD1, BACH1, TPP1, APOL6, CCDC198, TNFSF10, TLK2
PAX6_TARGET_GENES	0.0407798	0.568842	0.0719517	-0.318129	-1.2235	527	MLX, UGP2, GPAM, CP, RAB27A, TES, ARPC4, PRKCE, LPGAT1, GC, RIF1, SEC31A, TAOK1, CAST, MAP2K6, TMEM37, ITPR2, SHTN1, EIF3A, KDSR, RND3, INTS9, KDM4A, ARIH1, GADD45B, USP15, CAB39L, TENM2, USP40, MSI2, TPR, IFT80, ASH1L, TBL1X, LRIF1, SYT7, CCDC88A, ZCCHC17, SETDB2, KRBA2, CENPU, TEAD1, KIF21A, ALG3, SLTM, ODF2L, PIH1D1, ATP9B, OGT, GBA, PCYT1A, MBD3, ZNF609, STAT3, GLG1, SRPRB, NKTR, ELMOD3, HDLB…
FOXJ2_TARGET_GENES	0.0674304	0.60927	0.0562362	-0.32274	-1.21904	370	TXNIP, CLGN, HSP90B1, SYNE2, GOLGB1, SLC16A1, PHKG1, UFSP2, COPS2, DYNC1I2, YLPM1, RRM2B, NOP14, SMC1A, KPNA6, CMTM6, NFIA, TTLL5, KLHL24, ERLEC1, INTS9, PPP2R3C, TCP11L2, ZFR, BDP1, HECTD1, CBX5, BCO2, TBL1X, DSE, EVI5, TARS1, STAU2, THADA, MPND, RSRC1, PRORP, TAPBP, ING3, MAPRE3, PIP4P1, ZDHHC14, RPS6KA5, AZI2, HMBOX1, PPP1R12C, CPN2, ARID4A, TAGLN2, KLHL18, MFSD4B, SNX29, ECT2, KLHL23, SRFBP1,…
ATF5_TARGET_GENES	0.0767869	0.60927	0.05285	-0.323167	-1.21214	335	CYP51A1, UGP2, HSP90AA1, MIGA1, SWAP70, TNPO1, MORC4, ARPC4, DYNC1I2, PLEKHA1, LIMA1, BLOC1S6, ZZZ3, AKAP9, SLC12A2, SPATS2L, CPSF2, SEL1L, KDSR, PAPSS2, HSPD1, TCP11L2, SLC17A5, PAPOLA, SBF2, TIMELESS, ANKRD11, USP53, MAN2C1, PRKCI, UBLCP1, CEP350, NUCKS1, ZFC3H1, NSA2, SBNO1, SCP2, H4C3, RPL7L1, LNPEP, PRORP, PAXIP1-AS2, ATP6V1D, BTAF1, NLN, BISPR, BST2, R3HDM1, MARF1, NDUFA9, RTN4
ZNF223_TARGET_GENES	0.112129	0.692024	0.0444124	-0.33487	-1.21122	214	AKR1D1, ST6GAL1, ITGA1, SEC31A, CDK14, ABCC4, CMTR1, RNF187, PABPC1, USP14, BRD4, ZNF362, SLC17A5, BTG1, BRWD1, NUCKS1, RAB10, RSRC1, DDX59, ALG11, BCL9L, UBE3C, PPP1R12C, CPN2, YARS1, FANCC, CPTP, BMPR1A, UFM1, PTPRG, SHKBP1, RICTOR, ATP6V0A1, EOGT, TBC1D4, CEP170, CREB3L2, B3GNT3, CDC123, ASB7, SRSF4, BRCC3, KLHDC10, FNTA, PARG, TAB2, ZNF155, TIMM44, TLK2, ZNF529, STK10, MARK3, ZMPSTE24, MYLK, …
ZNF585B_TARGET_GENES	0.166599	0.884707	0.0383899	-0.376227	-1.20805	79	SESN3, NUB1, FOXN3, TMEM131, TSKU, DIAPH1, ERCC2, MSL3, STRADA, PHF3, RAI14, HMBOX1, TXLNA, DDHD1, KDM4C, MAFB, TCF25, SMC6, ATP6V0A1, TIMM44, RELCH, ZNF529, PMS1, SIRT2, ATP6V1C1, PHIP, RFTN1, CNDP1, PPHLN1, NAGA, RUFY3
PRDM4_TARGET_GENES	0.0949676	0.674114	0.0477812	-0.325754	-1.20431	279	ATAD2, DUSP6, BHLHE40, STRN3, SEC31A, LIMA1, HJV, MTUS1, C12orf4, MFSD11, STAG3L3, CALCOCO1, KDSR, TMEM123, HSPD1, PGAP4, ZNF335, ACTB, ZBTB38, CCPG1, MTHFR, POLD2, TBL1X, CRYBG3, DSE, MCC, RPN2, PIK3IP1, BRWD1, GBA, RBPJ, BST2, MPP7, STX2, CCDC85C, CEBPG, MXI1, TAGLN2, TRPS1, CDC42EP3, SET, N4BP2, PJA2, TJP3, BBX, TCF3, MAPK14, DCP2, NFKBIZ, HSP90AB1, ITSN1, KDM4B, SMG6, KLF13, CEP63, BACH1, PHF…
ZNF597_TARGET_GENES	0.0608696	0.60927	0.0584903	-0.313008	-1.20094	505	CYP51A1, ITGB1, HSPA4L, CYP1B1, SYT17, KLHL5, ERCC6L2, BAZ1B, BHLHE40, ITGA1, AFF3, RABEP1, PARP1, BAIAP2, CEP83, B2M, SECISBP2, NBN, SNORD13, SLC12A2, LZIC, ANXA6, REL, DUSP22, HSPD1, SNORD3A, ZNF335, DIAPH1, HLA-DMA, PLEKHA2, CTSZ, REV3L, CACNA1D, RSF1, MSI2, USP53, TBL1X, CCDC88A, RAB14, CCNL1, CENPU, THADA, ZNF773, BRWD1, SMAP2, SBNO1, H4C3, SIPA1L1, OGT, PAFAH2, LNPEP, GABARAP, HMGB1, RPS6KA…
ZNF507_TARGET_GENES	0.0638795	0.60927	0.0570278	-0.312555	-1.19838	498	MAF, CALR, FNIP1, SYNE2, ARL8B, CTSD, GUSB, VPS41, PCM1, PPIL4, LRPPRC, BHLHE40, ATP6AP1, RIOK3, ATP6V1A, LIMA1, TTC37, RAB5B, ZZZ3, DNAJC13, GNS, C12orf4, MFSD11, LNPK, TMEM131, TCN2, HPS5, CEP162, KLHL24, RAD50, BPTF, DIAPH1, SLC25A38, IGF2R, LINC01881, VPS18, HPS1, PEPD, MTHFR, NAA40, PRRC2C, CCAR1, TRAPPC8, SBNO1, THRAP3, GABARAP, GBA, ACIN1, ATP6V1D, AHCYL2, KAT5, GRN, SLC25A26, PIP4P1, PWWP…
SOX3_TARGET_GENES	0.09037	0.663224	0.0481914	-0.317946	-1.19737	352	ITGB1, ERCC6L2, ARPC4, DYNC1I2, MFSD6, SYAP1, DICER1, YLPM1, ABCC9, TMCC1, ZZZ3, SPATS2L, AP3D1, ABCC4, OXR1, INTS9, BPTF, SREBF1, ARIH1, MLEC, C1orf21, SOX5, MSI2, TXNRD2, PRKCI, GOLIM4, DSE, NAA40, BTG1, KIF21A, CCT2, TMUB2, FGD4, TRAPPC9, LARS1, MMACHC, HMGB1, PSMD1, NKTR, PUF60, DMWD, OTUD3, APC, EML2, AKAP13, MPP7, YOD1, HMBOX1, METTL15, PPIP5K2, HSPH1, TFDP2, SLC33A1, DCTN2, MBP, MEGF8, SRS…
DNMT1_TARGET_GENES	0.156964	0.849566	0.0381615	-0.346498	-1.19457	136	TXNIP, EPRS1, PSMD14, SERINC2, ANKIB1, USP48, DAAM1, PARN, ZFR, ZHX1-C8orf76, RNF121, MGLL, GBA, RPS6KA1, MAPRE3, PWWP2A, PPIF, YOD1
TBX1_TARGET_GENES	0.100649	0.691765	0.0969823	0.29834	1.19285	122	FAS, TCEA2, ZFAS1, SNRPD1, RABAC1, CHMP4B, ELOA-AS1, CREM, MSANTD3, RPS3A, KRT7, RPS25, OSER1, UROD, RACK1, SLC25A22, SNHG3, WBP2, SNHG1, COX14, RARA, TRAPPC4, SMAD3, AMBRA1, GALE, LCN2, EIF4A3, KRT80, RPL23, SNHG11, SF3A3
ZNF282_TARGET_GENES	0.0424155	0.568842	0.069553	-0.305769	-1.19188	754	G0S2, UGP2, HIPK2, DMXL1, ATAD2, CS, HSPA9, CCND1, ERCC6L2, ZYG11B, FASN, KLF10, ARPC4, OFD1, STXBP4, MICALL1, MICAL2, KIF1C, CCDC47, ANKRD28, CAST, DICER1, PLEKHA1, CDK14, PTPN11, HOOK3, ZZZ3, SLC12A2, LDB1, KRAS, ENPP1, DAAM1, UBR5, SSH1, NOP14, LIMS1, MFAP3L, WASL, FAM111A, CHPF, TRPM7, RAD50, ADSS1, MTIF2, MATR3, ATXN2, ARPC1B, ACTB, HLA-DMA, CTSZ, REV3L, IL1R1, USP40, MACO1, TMEM132A, TPR, M…
SRCAP_TARGET_GENES	0.105701	0.692024	0.0448026	-0.318857	-1.18746	306	UGP2, TRPM8, ADH1C, LPIN1, UTRN, BHLHE41, LINC02481, UGT1A1, MIER3, TTC37, ITPR2, NUCB2, KPNA6, RAB11FIP2, ARIH1, MATR3, DIAPH1, REV3L, COPB1, USP7, COL27A1, HECTD1, IL6R, SLC25A44, THADA, FICD, SMCHD1, ZFC3H1, PWP1, RAB33B-AS1, ADH1B, TAF1B, PARD6B, AHCYL2, DLG5, CPLANE1, UBIAD1, BST2, HDLBP, ARHGAP26, DOCK7, ALG11, PHPT1, TRIM25, NR1D2, ADNP2, CLIP1, XRN1, ARFGAP3, APLF, GBF1, GNPTAB
SS18_SSX1_FUSION_UNIPROT_Q8IZH1_UNREVIEWED_TARGET_GENES	0.202645	0.964234	0.0347461	-0.378756	-1.18616	66	ELOVL6, RHOQ, DAB2, GOLGB1, ATP1B1, HSPD1, TCP11L2, USP53, LARS1, MPP7, METTL15, TRPS1, CPTP, ATM, RCN1
GCM2_TARGET_GENES	0.0212188	0.491675	0.0983849	-0.301111	-1.18527	1229	ARRDC4, LINC02015, C5, ITGB1, GTF2I, NRDC, CP, FNIP1, SNX10, PPFIA1, SPTBN1, SYNE2, ROCK2, SWAP70, ATAD2, TUT4, BHLHE41, CCND1, PIK3R1, NUDT3, SEC63, COPS2, PRKCE, LPGAT1, RESF1, DYNC1I2, PIGM, TTC36, EIF2AK1, RIF1, SEC31A, KTN1, SON, ANKRD28, NBN, LIMA1, TTC37, RAB5B, TLE3, DNAJC13, ICE1, EIF4G3, DST, SHTN1, SPATS2L, ENPP1, GNS, ATP11C, UBR5, OSBPL8, CCDC186, CPSF2, EGFR, TLN1, PSMD7, LINC00963,…
GTF2A2_TARGET_GENES	0.0353881	0.568842	0.260821	0.259126	1.17504	357	COPS7B, COX20, VDAC2, RPL18, SDC4, PIM3, MKNK2, SNHG6, SLC25A4, SPHK2, AZIN1, RPS7, SRSF7, DEPP1, RPL11, LINC01719, RPS2, NOL7, CALM3, SLC16A1-AS1, RPL4, ATF7IP2, UBE2D3, RPL15, EEF1A1, RPL22L1, SNHG8, RPS3A, H3-3B, TMPO, JUND, OAZ1, GTF2B, TAF4, HNRNPA1, NASP, ZBTB8OS, MAIP1, RPS12, SLC27A5, EIF1, MIDN, SNHG1, SH2B1, HSPA1A, IFRD1, ZSWIM6, ZC3H12A, STRIP1, AJUBA, GLUL, RPL24, MRPL13, BRD2, H2BC4…
ZZZ3_TARGET_GENES	0.144598	0.813128	0.0751441	0.30601	1.16805	91	RPL27, RPS7, CCT4, RPS2, SNRPB, RPS3A, NDUFB3, RPL37, NREP, ACYP1, ATP5PB, SH2B1, CSTF2T, RPL24, DPP8, MCM3, RPL35A, RPL37A, LAMTOR5, ZNF655, RPL8, RPS23, HNRNPU, MRPL44, RAB18, ZMYM3, RPS3, RPL41
ZBED5_TARGET_GENES	0.0041824	0.187692	0.407018	0.244069	1.16781	771	GLS2, RIDA, COPS7B, UGDH, ALDH2, CKLF, LMCD1, LYZ, NUDCD2, TP53INP2, CIAO2B, RPL36AL, POLR2J, BPHL, RPL31, ATG4B, SNHG6, TALDO1, ZFAS1, ERRFI1, SLIRP, PRMT5, RIPK2, ACSS2, RPS7, SLBP, TOR1A, HMGCS1, NFATC3, HAUS4, RPS29, ATP8B3, MEAF6, MGME1, EBPL, IRF1-AS1, MCRIP2, RAP2B, NGRN, NDUFAB1, IDI1, FBXO38, ZFAND5, VAMP1, RAB32, ID3, TOMM34, MT1E, SNX1, PSTK, TMEM242, MEMO1, ASAH2B, POLR2C, RIC8A, H3-3…
ZNF224_TARGET_GENES	0.0669413	0.60927	0.0547398	-0.299897	-1.16732	725	PCYOX1, ITGB1, GTF2I, SMAD5, DMXL1, PPFIA1, PPP1R3C, DUSP6, GUSB, MAPT, ADGRG6, SLC16A1, EIF2B3, KIAA1958, PTBP3, MICALL1, DNAJC1, EEA1, ADCY1, ERC1, SEC31A, CCDC47, LIMA1, ATG10, ATG12, CDC42BPA, ANO10, UGCG, MFSD11, SAMD5, ROCK1, LINC00963, RNF187, GAK, USP47, WDFY3, LIMS1, HPS5, ATP1B1, SYNJ2, FAM184A, COL4A2, KLHL24, DDI2, LGR4, RAD50, BPTF, DUSP22, HSPD1, ARIH1, CMIP, UHMK1, ATXN2, ZC3HAV1, …
ZNF41_TARGET_GENES	0.231085	1	0.0326504	-0.382971	-1.16579	55	RIOK3, DST, DAB1, NCLN, TATDN3, HMBOX1, KIAA1217, DSTYK, MIR99AHG, LRRC40, U2SURP, SEPTIN7, EPCAM, NSL1, WDR11, OMA1, SRSF11
ZFP28_TARGET_GENES	0.232955	1	0.0325789	-0.383816	-1.16463	54	IL6ST, PCM1, MAP2K6, FNBP1L, UBE2Q2, MTIF2, ATXN2, MITF, RAPGEF2, PKIB, NFKB2, MARCHF6, USP6NL, BANP
MAML1_TARGET_GENES	0.191251	0.93047	0.0338339	-0.334782	-1.16266	146	TXNIP, TRIM38, ST6GAL1, SLC22A15, AFF3, CFAP97, TMEM37, DAAM1, OPA3, REL, GADD45B, MLEC, PLEKHA2, CTSZ, CACNA1D, USP7, SBNO1, RHOG, BCL9L, YARS1, SLC33A1, GTPBP8, ZEB1, ABCA6, TBRG4, BACH1, SHANK2, CYB561A3, SNX25, EVL, MT-TP, TYW3, TMEM63A, EIF4ENIF1
CBFA2T2_TARGET_GENES	0.043408	0.568842	0.0681021	-0.295569	-1.16214	1098	MLX, PKLR, CA12, CYP3A5, IGF1, ELOVL6, CALR, FNIP1, SMAD5, DAB2, MEGF9, PPFIA1, CTSD, VPS41, GCK, PCM1, PIK3R1, SH2D3A, TRIB3, RABEP1, PHF20L1, DNAJC1, MICAL2, MBNL1, CERS6, CAST, SGMS1, FGL1, ATP6V1A, ZNF318, RRBP1, ZZZ3, TTLL11, DNAJC13, ATG10, MTDH, GNS, CCDC93, OSBPL8, EIF3A, LINC00957, ANXA6, HMGXB3, ARMCX3, MFSD11, TP53INP1, LNPK, FAM214A, CPED1, TMEM131, TCN2, HPS5, MFAP3L, CUX1, CEP162, K…
ISL1_TARGET_GENES	0.103499	0.692024	0.0438061	-0.302359	-1.16101	512	UGP2, GPAM, PAG1, MID1IP1, DUSP6, UTRN, SYT17, IL6ST, TNPO1, COPS2, DYNC1I2, LMBRD2, MFSD6, SLC39A10, PAK2, ERC1, MAP3K7, ANKRD28, SNORD13, FGL1, ARL13B, PFDN4, RAB5B, ATG10, DST, ATG12, SPATS2L, PLOD3, XAF1, MTUS1, C12orf4, NIPBL, EPS8, SYNJ2, TTC14, CCDC18, WASHC4, IGFBP4, PLSCR4, C1orf21, SOX5, CACNA1D, IL1R1, USP40, HECTD1, TMX4, AKIRIN1, STRADA, MCC, STAU2, TRIM55, THADA, ZFC3H1, PLEKHA5, GA…
ZNF581_TARGET_GENES	0.07739	0.60927	0.14247	0.265986	1.16098	256	GCHFR, SEC16B, HNRNPH3, RPL31, UBR7, IDH1, SAP18, CDC26, GPR39, TMEM87A, SNRPE, COPS5, CCT4, RPS29, NOL7, RNF139, RAP2B, RPL4, AIDA, RPL15, SF3B4, RPL39L, SOCS2, TBCB, EIF3E, RPS12, TMEM14A, BCAS2, PHLDA1, EIF1, INTS14, ARFIP2, TM4SF4, CASC3, C11orf1, FBXL12, FAM214B, MCMBP, GGCX, STAM2, APTR, NABP2, TRMO, ZBTB37, OARD1, ENTPD3-AS1, KBTBD2, SS18, PSMD9, KRT18, RPUSD4, POC1B-GALNT4, ENY2, DDX39B, …
MAFG_TARGET_GENES	0.0677436	0.60927	0.0538152	-0.290569	-1.14211	1067	TXNIP, SLC2A2, GTF2I, NRDC, CP, DAB2, SKP1, TRIM38, RETREG1, ME1, GUSB, UTRN, CS, SYT17, MAPT, GCK, PIK3R1, PSMD14, RESF1, DYNC1I2, TTC3, MFSD6, EEA1, PPP2R5E, ERC1, GBP2, BAIAP2, KTN1, SECISBP2, SGMS1, NBN, APBB1IP, LIMA1, CDK14, TMEM37, SRRM1, DST, PSAP, DENND5B, USP48, EIF3A, ANO10, MFSD11, NKIRAS2, BCYRN1, EPS8, USP47, ATP1B1, OPA3, MFAP3L, CUX1, PAPSS2, SOS1, FAM184A, GPI, BPTF, USP14, ABCA5…
SNRNP70_TARGET_GENES	0.0224953	0.491675	0.352488	0.239885	1.13755	675	ENO3, DCXR, RPS15, LCAT, NUDCD2, AKR1C1, RPL18, RPS15A, SNAPC5, RPL9, TALDO1, TCEA2, ZFAS1, ERRFI1, AHCY, ITGAE, RPL36A, RPL27, SPHK2, HNRNPA2B1, GCAT, HMGN2, AK6, RPL32P3, CACYBP, C5orf15, FAAP100, SRSF7, RPL7A, DEPP1, RPL11, SLC2A4RG, C22orf39, LINC01719, RAB37, RPS2, PCNA, ANGPTL4, NDUFAB1, RPL32, ATF7IP2, FLOT1, ISG20, IDI1, RPLP2, COX7A2L, RPL15, PDAP1, LRRC41, EEF1A1, TNRC6C, IKBKG, H2AC8, …
NCOA2_TARGET_GENES	0.0709291	0.60927	0.171214	0.253791	1.13679	327	ST3GAL1, PXMP2, RCL1, VDAC2, S100A10, GPR137B, PRMT5, AK6, LASP1, CCT4, NFATC3, MT2A, RPS29, APEX1, ABHD12, RPL21, SF3B3, ZFAND5, COX7A2L, PDAP1, TTC8, EEF1A1, HADHB, FARS2, CCDC106, MED29, AP3S1, PPP3CB, RGS19, POLR3E, SNX15, REEP5, TAF9, RPS12, ATP5MG, RPS27A, MGAT5, CXCL16, SNHG3, MAPKAPK5, ACYP1, ECHDC3, ESRRA, RPL23AP82, RABL2A, TMEM218, GGCX, ELMO2, UBALD2, STAM2, PROSER1, SNHG5, DECR1, RWD…
ZNF436_TARGET_GENES	0.194001	0.933359	0.03202	-0.308678	-1.13328	259	FGF21, ELOVL6, NUCB1, CTSD, FBXO2, SH2D3A, MICAL2, CYP4F22, TAOK1, HJV, FAM214A, LINC00963, CUX1, SREBF1, GCC2, FADS1, TMEM132A, PEPD, MFGE8, CENPU, MYO15B, TRAPPC9, PIH1D1, DOCK7, RNASEL, SH2B3, TRAK1, ATIC, CRK, NUDT14, RHOBTB2, SNX29, TCF3, C4orf48, LZTS3, SHKBP1, S100A9, GMFG, TMOD3, SMARCC2, VGLL4, MVB12A, TSC2, ARIH2, DVL3, CTIF, TIMM44, CCDC71, SPAG1, STK10, CERS4, MT-ND4, ANKRD18A, ULK3, …
HOXA7_TARGET_GENES	0.24739	1	0.0300668	-0.343825	-1.13218	95	CSNK1A1, COPS2, PPP2R5E, BLOC1S6, SPATS2L, MTUS1, EPS8, TMEM123, TPR, ZFP91, PIKFYVE, BISPR, BST2, PJA2, WDR33, INO80B-WBP1, MVB12A, HPGD, ZMPSTE24, PRCC, DNAJC24, STXBP3, MAPK6, AKT1S1, EIF4A2, ODR4, DNAJC28, DIS3, ADK, RBBP5, RBBP4, RNF34, POM121, RBCK1, ACADVL, OGA, HIKESHI
LHX9_TARGET_GENES	0.083712	0.635918	0.0480009	-0.287961	-1.1316	1057	EHBP1, NRDC, FNIP1, TRIM24, DEXI, CSNK1A1, SYNE2, ARL8B, DUSP6, UTRN, CS, VPS41, ADGRG6, GOLGB1, SLC16A1, CCND1, PCM1, PIK3R1, PDIA3, ITGA1, PRKCE, TRIB3, NR2F2, MFSD6, DNAJC1, FOXN3, KTN1, ANKRD28, ARHGAP10, SNORD13, FGL1, LIMA1, PFDN4, RAB5B, TMCC1, TLE3, AKAP9, ATG10, DST, SPATS2L, PLOD3, EGFR, SEL1L, MFSD11, FAM214A, LINC00963, SPTY2D1, KDSR, OPA3, CUX1, OXR1, ZNF286A, TMEM123, MATR3, KPNA4, …
CTR9_TARGET_GENES	0.255516	1	0.0489742	0.338905	1.12904	43	CHASERR, RPL9, EDEM1, SRSF7, TPT1, DAPK3, SLPI, HNRNPU, SCG5, TRA2B, BOLA1, TAPT1, RPL41
ZBTB5_TARGET_GENES	0.240324	1	0.0297929	-0.328962	-1.12803	130	NUCB1, NBN, TLE3, ATG10, CPSF2, ANXA6, HMGXB3, C12orf4, OXR1, HSPD1, PSMC3, ATXN2, TCP11L2, PRKCI, EVI5, RPN2, ALDH4A1, YBX1, PDCD10, H4C3, FUS, PSIP1
ZSCAN4_TARGET_GENES	0.153629	0.842044	0.0347461	-0.291448	-1.125	577	GPAM, PDZD8, STRBP, SKP1, SH3KBP1, GHR, EIF2B3, KIAA1958, PRKCE, ERC1, FOXN3, FAM126A, CERS6, GFRA1, TLE3, TGM2, LZIC, PROX1, CPED1, LINC00963, GAK, CUX1, CDKN1A, HSPD1, CMIP, TSKU, GCC2, C1orf21, RNPC3, SOX5, CACNA1D, IL1R1, DDX1, BDP1, ZBTB38, MSI2, MACO1, ANKRD11, MAN2C1, CFL1, IL6R, SPECC1L, SH3D19, POLD2, INIP, GOLIM4, HOOK1, ONECUT1, PDZK1IP1, CKAP5, IKZF4, GNB5, FGF13, BRWD1, SMAP2, ARAP1,…
IRF9_TARGET_GENES	0.120639	0.705902	0.0392079	-0.284067	-1.1151	1003	PKLR, INHBE, CA12, CLGN, IGF1, CES1, RHOQ, LPIN1, SNX10, EEF1A2, RAB27A, CRIP3, UTRN, GOLGB1, SLC16A1, CCND1, UFSP2, TRIB3, MPDZ, PHF20L1, PARP1, LARP7, FOXN3, CFH, FGFR2, ATP6V1A, HOOK3, YLPM1, ZNF318, RRBP1, TMCC1, ZMYM2, CAMTA2, MTDH, EIF4G3, AP3D1, UBR5, MTUS1, NIPBL, ESCO1, FAM214A, RNF187, CALCOCO1, HPS5, RPS6KA4, TRIP11, COX19, MFAP3L, FAM184A, OXR1, CDKN1A, INTS9, ABCA5, SCLT1, RB1CC1, MA…
PHF21A_TARGET_GENES	0.244868	1	0.0286084	-0.313517	-1.11502	183	MID1IP1, BHLHE40, PRKCE, NUDT15, CAST, CAMTA2, ICE1, LINC00963, RNF187, HLA-DMA, MACO1, TXNRD2, CCDC88A, BRWD1, GBA, RBPJ, FAT1, TRIOBP, PWWP2A, LRP12, ETS2, ZNF576, BCL9L, CLOCK, MXI1, SPRING1, MALT1, CDC40, SNAP47, SCN9A, ITSN1, TRIM2, TBC1D4, DDIT4, HERPUD1, PHF21A, GAPVD1, URGCP, CTIF, CCDC191, ARHGEF12, MIR22HG, NOTCH2NLA, SCAPER, EPB41, QTRT2, FRG1HP, CSNK1D, WASF1, RABGAP1, SMYD4, FGFR4, F…
LMNB2_TARGET_GENES	0.321317	1	0.028337	-0.426448	-1.11274	24	BAZ2B, ELOVL2, ZBTB39, LZTS2, TBC1D4, MARCHF7, CBX4, PDSS2, RBBP5, RPIA, TMEM179B, SLCO3A1
ZNF236_TARGET_GENES	0.256662	1	0.0278271	-0.314186	-1.11236	175	CYP51A1, NRDC, ATAD2, TNPO1, PCM1, LRPPRC, EPS8, SDF2L1, ZNF335, RFC1, RPN2, OGT, PAFAH2, FUS, SNX24, EML2, MALAT1, MMAB, B4GALT7, SPDL1, DDB1, HSP90AB1, CALM2, DDX5, DENND2B, ZNF280D, CLTC, ZNF821, ZNF219, RELCH, RNASEK-C17orf49, ZKSCAN2, ZNF446, LSG1, RABIF, ANAPC7
PRKDC_TARGET_GENES	0.173461	0.89415	0.0322501	-0.287203	-1.11214	625	UGP2, INHBE, AKR1D1, MAF, EHBP1, CALR, RAB8A, MEGF9, SCAMP2, KCTD9, BAZ1B, LRPPRC, ATP6AP1, PPP2R5E, SLC46A3, HSPA5, FAM126A, GUCY1B1, RAB5B, RRBP1, ZMYM2, RBMX, LTN1, NCK1, STIP1, ANKHD1-EIF4EBP3, TTLL5, OXR1, KDM4A, PGAP4, GADD45B, STARD5, ZBTB38, ERCC2, MACO1, ANKRD11, MTOR, CBX5, MSL3, KIF1B, GOLIM4, RPN2, SLC15A4, PER2, FICD, HNRNPR, YBX1, SPG7, FKBP14, SRPK1, STAT3, ZNF626, SRGAP2C, USF3, R…
ZNF274_TARGET_GENES	0.17682	0.897694	0.0319403	-0.287441	-1.11066	595	MIGA1, SERPIND1, DAB2, STRBP, RAB27A, SLK, VPS41, CYP1B1, GHR, SESN3, CCDC69, SEC63, ST6GAL1, GFPT1, SLC22A15, WNK1, PAK2, SGMS1, MAP2K6, MT-ND4L, YLPM1, ABCF1, DST, HMGXB3, SAA2, FAM214A, LINC00963, EPS8, TTLL5, GPI, RAD50, ZNF286A, BPTF, CCDC18, ATXN2, PLSCR4, TPP2, DIAPH1, PCNX1, ZNF397, MYO10, SBF2, VPS18, HECTD1, ANKRD11, TPR, IFT80, RO60, UBLCP1, IKZF4, GNB5, MYO15B, NCLN, ALG3, MTMR1, FGD4…
ZNF423_TARGET_GENES	0.172641	0.89415	0.0321576	-0.284384	-1.10664	709	G0S2, CA12, SNX10, TRIM24, DEXI, RETREG1, SPTBN1, KCTD9, UTRN, CS, PPP1R3B, CYP1B1, IL6ST, HSPA9, SLC16A1, PIK3R1, BHLHE40, NACC2, VPS13A, SYAP1, TRIM14, ERC1, FOXN3, HSPA5, SECISBP2, ARHGAP10, TMEM37, CCDC110, TLE3, ITPR2, ZMYM2, TGM2, KIAA1109, DST, ATG12, LDB1, KRAS, MTUS1, TLN1, FAM214A, SH3GLB1, LIMS1, CBX3, CUX1, SOS1, KLHL24, RALGAPA2, TMEM123, ACTB, HLA-DMA, PLEKHA2, PKN2, TCP11L2, MICAL1…
ZNF830_TARGET_GENES	0.167543	0.884707	0.0892756	0.258062	1.10526	210	RPL18, UBR7, SPHK2, CACYBP, RPS7, SLBP, SNRPE, TFB2M, PAIP2B, MRPL12, SH3BGRL2, POLR2C, E2F6, TBPL1, METTL18, COPS9, SLC44A1, NDN, SRSF8, POLR1H, PSMB7, SH2B1, RARA, MAFG, MRPL13, ABCD4, EEF1AKMT2, MUTYH, CNST, FOXA3, AAR2, CDIPT, ZNF142, WIZ, PGRMC2, ZNF271P, SLC35A5, PPP1R13L, BBIP1, ZNF197, C17orf58, SH3GL1, CIPC, CCT7, POLR1G, COX7A2, TOE1, SSRP1, BANF1, PDP1, HIBCH, FUNDC2, ATG3, RREB1, RAB2…
ATOH8_TARGET_GENES	0.308322	1	0.0404303	0.391283	1.10327	21	MRPL34, EPOR, DEPP1, SIX5, MIDN, PPP1R18
ZFP82_TARGET_GENES	0.302545	1	0.0419532	0.365362	1.09945	27	CDKN2A, TMEM242, SSBP1, INTS14, CARD8, SF3A3, DNAJC25-GNG10
ZNF331_TARGET_GENES	0.260693	1	0.0268332	-0.301676	-1.09914	237	TXNIP, SLC22A15, C6orf62, ZNF318, STIP1, ESCO1, TTC14, SREBF1, SNORD3A, GADD45B, PARN, USP7, SMC3, MINDY3, SSB, GBA, AP1S3, ZNF554, DCTN4, TATDN3, PPIP5K2, AHCTF1, CHML, VPS13B, CRK, ELOVL2, ENDOG, RAPGEF4, C4orf48, SRFBP1, GIT1, GPATCH4, DSTYK, ACACA, DDIT4, WDR59, ASCC3, RUSC2, CEP104, ZNF37A, SLC25A10, PUS7L, RBBP9, KHSRP, ZNF280D, CLTC, ZNF529, NSL1, WDR11, ANKRD12, MFN1, CRKL, CDC5L, DMAP1, …
BPTF_TARGET_GENES	0.213959	0.985577	0.0287597	-0.286667	-1.09831	491	TXNIP, LINC02015, STRBP, RAB27A, SKP1, PRKAB2, PMM2, DUSP6, VPS41, HSPA9, KLF10, TRIB3, PHF20L1, RNF216, MBNL1, CEP83, RAB5B, KIAA1109, EIF4G3, DAAM1, OSBPL8, PROX1, MFSD11, KRT19, OXR1, WASHC4, RSF1, TTPAL, LPP, HECTD1, NCL, SRGAP1, TARS1, C3orf33, CEP350, TRIM55, BRWD1, FXR1, ZFC3H1, ALG3, TRAPPC9, KMT2E, KCNB1, GARS1, STAT3, SRPRB, ACP2, PWWP2A, ATMIN, SLC31A1, LRRCC1, SC5D, PIK3CB, FAM20B, DH…
SUMO1_TARGET_GENES	0.0672515	0.60927	0.303779	0.231399	1.09798	676	ADHFE1, COPS7B, SRXN1, PEMT, GNB2, COMMD6, TSFM, VDAC2, RPL18, UFD1, GCLC, ST3GAL2, MYL12A, SPHK2, MYL12B, QRICH1, CITED2, RPS7, SYVN1, SLBP, RBIS, COPS5, CCT4, RPS4X, TAF1C, BOLA3, RPL21, IRF1-AS1, MCRIP2, SNRPD1, NDUFAB1, HNRNPDL, AP4B1, PHRF1, PDAP1, LRRC41, VPS13D, HADHB, TMEM242, TMEM69, ANKMY2, RPL22, PPP2CB, ST7, NDUFB3, PSMD6, SOCS2, CDC16, RGS9, ZDHHC2, LMAN2, LSM11, ZNF212, POLR3E, GCLM…
CUX1_TARGET_GENES	0.222901	1	0.0281477	-0.287589	-1.09737	447	LINC02015, CSNK1A1, DUSP6, TNPO1, UFSP2, PCM1, NR2F2, DNAJC1, LARP7, RIF1, LIMA1, ERGIC1, BLOC1S6, RAB5B, KIAA1109, EIF4G3, SPATS2L, CPED1, ANKHD1-EIF4EBP3, CUX1, FAM111A, KPNA6, COL4A2, ERLEC1, HSPD1, PLSCR4, CAB39L, RECQL, LPP, MSI2, ERCC2, PRKCI, TBL1X, SETDB2, MCC, CEP350, RPN2, ARAP1, NSA2, RBBP8, PLEKHA5, PIH1D1, LARS1, YY1, HMGB1, ARPC5, ZNF609, PARD6B, AHCYL2, KAT5, TMF1, RPS6KA5, ATMIN, …
EMX1_TARGET_GENES	0.279312	1	0.0263564	-0.309844	-1.09699	175	ROCK2, ARL6IP5, UFSP2, TAX1BP1, TES, LRPPRC, ARPC4, ERC1, C6orf62, NNT, SPATS2L, LINC01214, CPSF2, C12orf4, MFSD11, EPS8, COL4A2, GEN1, DNAJB14, SMC3, PRKCI, EVI5, FUS, NDUFA9, RTN4, GRIPAP1, DUT, NPM1, ELF1, SKAP2, CDC14B, DRAIC, FEZ2, USP3, LRIG2, CALM2, USP34, SUCO, POLG, SP1, HS2ST1, NOL8, PTCD3, MT-TP, UEVLD, LSG1, SCAPER, ATPSCKMT, PRRC1, BABAM2
BDP1_TARGET_GENES	0.0974576	0.680631	0.213388	0.234516	1.09335	551	PXMP2, HGD, ETNK2, CTDSP2, TCEA2, DENND2C, ITGAE, TMA7, HGS, PRMT5, SMIM19, MDH1, BBC3, LTA4H, GCAT, ADGRV1, HMGN2, CALML4, LASP1, ATP5PO, PON3, VOPP1, RPS29, ACOX2, RPS2, NOL7, SCLY, ABHD12, MCRIP2, GLRX, KDM8, ZNHIT3, IAH1, FBRS, FBXO38, RABAC1, LRRC41, DKK3, SNX1, VPS13D, LINC02428, ZDHHC16, RPL22, FMC1, NDUFB3, KRT7, ANXA11, MICB, PRKCZ, SEM1, AP3S1, RACK1, POLR3E, EIF3E, HMGN4, VAMP4, CYTH1,…
HBZ_TARGET_GENES	0.239297	1	0.0270196	-0.287345	-1.09328	421	FNIP1, NMI, SYNE2, IL6ST, ARL6IP5, GCK, STXBP4, GC, ANKRD28, LIMA1, CAMTA2, APPL1, ANKIB1, KIAA1109, DST, DAAM1, LZIC, ANXA6, MFSD11, PABPC1, REL, MTIF2, TBC1D1, ATXN2, PCNX1, RNPC3, SOX5, PIEZO2, USP40, MACO1, MACF1, TMX4, CBX5, TBL1X, SLC15A4, ALG3, SIPA1L1, GBA, HMGB1, GTF2E2, PSMD1, ING3, VNN3, ELMOD3, TECR, HDLBP, DOCK7, HECW2, LRRCC1, PPP3CA, NDUFA9, EML2, BAZ2B, MPP7, SERPINB8, YOD1, DHX36…
CBX7_TARGET_GENES	0.216974	0.988946	0.0281477	-0.282807	-1.09285	591	TXNIP, GPAM, DAB2, PDZD8, RAB27A, RAB8A, MIA2, KCTD9, TNPO1, BAZ1B, PSMD14, RESF1, ERC1, C6orf62, CSNK1G3, SGMS1, ATP6V1A, ZC3H13, PCCA, SLC7A2, MT-ND4L, GRINA, ITPR2, ATG12, AP3D1, PRPF4B, KLHL8, TRIP11, MFAP3L, ANKHD1-EIF4EBP3, GPI, SEPTIN11, MLEC, MACF1, TPR, MINDY3, TGOLN2, CFL1, PRKCI, CENPU, SLC15A4, MBD2, GNB5, BNIP3L, MMACHC, GBA, PCYT1A, SUZ12, ACIN1, FUS, HLF, ZDBF2, PSIP1, TRIOBP, NSUN…
MED25_TARGET_GENES	0.325953	1	0.0265359	-0.360113	-1.08886	53	ITGB1, CP, DUSP6, BHLHE40, TRIB3, TBL1X, BRWD1, H4C3, MALAT1, FEZ2, WWTR1
ZNF85_TARGET_GENES	0.281327	1	0.0256135	-0.299379	-1.08805	229	EHBP1, KLHL5, PRKCE, EGFR, LTN1, ATP1B1, FAM184A, MTIF2, ARIH1, PGAP4, ATXN2, SEPTIN11, PLPP3, MLEC, MAN2C1, BCO2, NSA2, SCP2, GBA, POLR3B, PYGB, HMGB1, ENGASE, PIK3CB, MPP7, PPIP5K2, SLC33A1, MEGF8, ASXL2, MID2, NFKBIZ, NCOR2, DSTYK, PIGT, ZNF224, TMEM82, R3HDM2, NPLOC4, HACD2, GTF3A, WDR11, ITGB3BP, SHBG, ZNF302, ZKSCAN2, MFSD14C, LSG1, DMAP1, TASOR2, EIF4ENIF1, NUP54, NR1H2, RNF20, SLC25A18, M…
ZNF449_TARGET_GENES	0.210542	0.980267	0.0282851	-0.27737	-1.08459	852	GPAM, INHBE, ELOVL6, TMEM97, PAG1, FNIP1, TRIM24, ATAD2, GUSB, FYB2, ST6GAL1, COPS2, SLC39A10, EIF2AK1, SYAP1, FOXN3, SLC38A1, CEP83, SON, B2M, ARHGAP10, MT-ND4L, TLE3, MRPL4, ABCF1, ATG12, ATP11C, MTUS1, ANXA6, C12orf4, ZMYM1, NIPBL, KLHL8, ESCO1, EPS8, ATP1B1, NFIA, FBXW5, DUSP22, ARIH1, WASHC4, ATRX, KIF20B, DIAPH1, PLEKHA2, CAB39L, ALPK1, ERBIN, ZC3HAV1, ZFR, GPRC5C, SBF2, VPS18, ANKRD11, ASH…
NKX2_5_TARGET_GENES	0.210414	0.980267	0.0282506	-0.276813	-1.08352	882	TXNIP, UGP2, ARRDC4, SLC2A2, MIGA1, NRDC, PPFIA1, CSNK1A1, CS, GOLGB1, ARL6IP5, UFSP2, PIK3R1, COPS2, GC, MICALL1, PARP1, SLC46A3, NUFIP2, CAST, AKAP9, KIAA1109, ATG12, AP3D1, CPSF2, MFSD11, LNPK, RNF187, STAG3L3, WDFY3, KPNA6, DDI2, TRPM7, ABCA5, HSPD1, MTIF2, PSMC3, MATR3, SLC25A38, EHMT1, CAB39L, TENM2, SLC35B4, IL1R1, SMC3, ERCC2, MTOR, BCO2, ZC3H15, PRKCI, UBLCP1, SETDB2, MCC, RPN2, ACACB, C…
HOXC13_TARGET_GENES	0.281447	1	0.0519696	0.285425	1.08149	86	S100A10, TMEM87A, RPL4, RPL32, POLR2H, SF3B3, NFU1, CDK5, H2AC8, SNHG3, JUN, DHX38, ERV3-1, KIAA0895L, OARD1, MPG, PPP1R13L, PPWD1, POLR1G, CYP4F11, ABHD2
SOX11_TARGET_GENES	0.346079	1	0.0262749	-0.383818	-1.07976	35	RBMX, PBRM1, ZNF397, CFL1, CAPRIN1, HMGB1, MALAT1, SLC29A3, XIST, KDM2A, OSGEP, RANBP1, CHD2, ZNF3
HMBOX1_TARGET_GENES	0.228009	1	0.0268795	-0.275932	-1.07892	848	UGP2, ELOVL6, CP, DAB2, SKP1, TRIM38, KCTD9, CCDC69, TNPO1, SLC16A1, ERCC6L2, PIK3R1, SEC63, ADIPOR2, ARPC4, OFD1, SMARCA5, RAB3GAP1, STXBP4, MICAL2, SEC31A, BAIAP2, ANKRD28, CAST, SGMS1, LIMA1, CDH1, ZZZ3, ATG10, DST, SPATS2L, SEPTIN10, SLC39A7, DAAM1, PRPF4B, FAM214A, CPED1, NOP14, HPS5, SMC1A, MFAP3L, PAPSS2, TTC14, ZNF286A, INTS9, MTIF2, MATR3, TBC1D1, CAB39L, RNPC3, TCP11L2, REV3L, SLC35B4, …
TOP2B_TARGET_GENES	0.134238	0.764805	0.152676	0.234423	1.07731	446	ADHFE1, DCXR, COPS7B, NDUFC2, UFD1, GCLC, DHRS1, IDH1, PRMT5, GPR39, TMEM87A, H2BC5, CITED2, TRABD, RBIS, ACAA2, RAB37, IRF1-AS1, MCRIP2, MTTP, GTF2A2, HMGN3, STEAP1, LRRC41, MT1E, DHRS3, PPP2CB, CDKN2D, POLR2C, PSMD6, CDC16, TERF2, UROD, CCT3, NAPEPLD, VPS72, GINS3, AGAP3, SNHG3, SLC44A1, KANSL2, KANSL3, BIRC3, PSMB7, CHP1, IFRD1, DPH1, CYP2R1, C15orf48, TMEM101, MRPL13, KCTD3, GNPAT, DPP8, MLF2…
ZNF318_TARGET_GENES	0.185104	0.910796	0.110201	0.237623	1.07406	350	CCNG1, MCCC1, MAT2B, RPL31, RPS15A, SPRED2, EPOR, FAXDC2, RPL27, PICALM, RPS7, SNRPE, RPL7A, ABHD12, RPL4, RPL32, ISG20, SF3B3, CHPT1, IL15RA, SNRPB, LRRC41, CREM, EEF1A1, CDK5, IKBKG, DHRS3, MSANTD3, FBXO8, RPS3A, ST7, SOCS2, RPL37, HDDC2, RACK1, DNAJB2, GCLM, ALDH5A1, MUS81, RPL34, FOXA1, CASC3, ARG2, KBTBD4, SMARCE1, HNRNPH2, GDF15, SPATA5L1, RPL26, DDX42, GCDH, MYH9, CREB5, RPL17-C18orf32, AT…
ZNF260_TARGET_GENES	0.180368	0.897694	0.118318	0.23598	1.07276	383	COPS7B, NDUFC2, RPS15, SEC16B, TSFM, COQ3, NDUFA12, SF3B6, SNAPC5, RPL27, PIGB, MDH1, CWF19L1, RPS7, SNRPE, SRSF7, RPS4X, NDUFA2, SNRPD1, SNRPB, NOL12, TMEM242, TMEM69, ST7, CHCHD2, RPL37, MRPL53, LMAN2, EIF3E, NREP, GID4, METTL18, SNAP23, GTF2IP20, SSBP1, INTS14, KANSL3, MRPL21, MRPS22, MORN4, KBTBD4, CSTF2T, TMEM101, ZNF780A, ANKRD40, PPIL3, NBL1, LSM5, SNHG7, CCNC, AAR2, DNAJC19, MRPS27, DPY19…
SUPT20H_TARGET_GENES	0.0591931	0.60927	0.321776	0.222052	1.07248	1036	ALDH6A1, PXMP2, COPS7B, PEMT, CKLF, NDUFC2, LSM7, NDUFB6, TSFM, RPL18, NDUFA12, HNRNPH3, ENSA, RPL31, NGDN, TMEM160, SF3B6, RPL9, ST3GAL2, ZFAS1, NCBP2AS2, ITGAE, SPHK2, PRMT5, MDH1, TMEM87A, QRICH1, CWF19L1, NDUFAF8, RPS7, COPS5, POLR2K, CCT4, MZT2B, LINC01719, NDUFA2, RPS29, TAF11, MRPL16, RNF139, NUDT21, ZNF687, NDUFAB1, OXNAD1, ITGA7, CHCHD3, RPLP2, CHMP4B, SNX1, EEF1A1, NOL12, PSTK, FARS2, T…
ZBTB44_TARGET_GENES	0.316713	1	0.0235758	-0.293634	-1.07007	238	SMAD5, EPRS1, PRKAB2, ZYG11B, RESF1, NR2F2, MBNL1, SLC38A1, CSNK1G3, MRPL4, ZZZ3, CDC42BPA, NIPBL, NFIA, MACF1, CCPG1, RO60, TBL1X, PIK3IP1, FGD4, NMT2, H4C3, OGT, ATP2B4, GSPT1, FAM172A, CHD9, RRP1B, ARHGAP29, ENAH, TJP3, PRR14L, ELF1, EXTL2, SSX2IP, WDR7, USP3, TRIM2, STOML1, CSDE1, KDM1A, VGLL4, FAM217B, ASPH, WDR70, ZNF155, CLTC, TLK2, PLCE1
DLX2_TARGET_GENES	0.320771	1	0.023944	-0.300271	-1.06942	185	SYNE2, UTRN, CEP83, SNORD13, LIMA1, TMCC1, AKAP9, SPATS2L, HSD17B2, EPS8, RND3, RAD50, C1orf21, MYO10, PRKCI, THADA, ARHGAP26, AKAP13, DUT, MBP, CLIP1, NPM1, PJA2, CDC14B, DRAIC, PRLR, NFKBIZ, PPP2R2A, IL10RB, TMOD3, TBRG4, DMXL2, HPGD, FERMT2, NR5A2, CAP1, AHR, ANAPC7, EFCAB14, PIPOX, LMO7, MLLT3, JMY, MAPK6, ARHGAP32, TRIO, CASP10, PPFIBP2, PMVK, ATP2C1, PAXBP1, IRS1, CASD1, PLCB1, KCNK1, A1CF,…
DROSHA_TARGET_GENES	0.356801	1	0.0252408	-0.361653	-1.06916	46	MT-ATP8, MT-ND2, ANO10, ABHD5, MRPS2, MALAT1, TMEM250, AMD1, MT-RNR2, MT-CO3
ZNF660_TARGET_GENES	0.147752	0.820211	0.173713	0.229504	1.0686	550	PXMP2, SRXN1, PEMT, GCHFR, GNB2, NDUFC2, CTDSP2, TSFM, KLF15, COQ3, RPL18, GCLC, CSRNP2, NCBP2AS2, RPL27, SPHK2, RPA3, SLC1A4, LASP1, CITED2, COPS5, TOR1A, TAF1C, RANBP9, ISG20, ITGA7, ELOA-AS1, MRPL12, IKBKG, TMEM242, TMEM69, PAK1, MSANTD3, PPP2CB, POLR2C, ST7, CYP2E1, MRPS30, MARK4, LSM11, TAF4, ZNF212, POLR3E, P4HTM, NECTIN1, HMGN4, PDCD6, METTL18, CAV1, VPS72, HNRNPF, SLC44A1, MAST4, POLR1H, …
OVOL3_TARGET_GENES	0.311708	1	0.0228316	-0.281872	-1.06424	366	PDZD8, KCTD9, ATAD2, NUB1, MAP3K7, KTN1, LIMA1, ICE1, ABCF1, RRM2B, LZIC, MTUS1, CPSF2, ANXA6, C12orf4, KDSR, HPS5, MTIF2, PSMC3, ZNF335, PARN, ASH1L, CCDC88A, IFT88, BRWD1, FXR1, ARAP1, ZNF684, STT3B, MMACHC, H4C3, CPVL, GABARAP, GBA, KAT5, SRGAP2C, HDLBP, SLC31A1, BAZ2B, TTBK2, EMC10, MRPS2, ZNF576, KCTD7, METTL15, TXLNA, ANKLE2, KLHL9, VPS13B, TAGLN2, FANCC, PHKA2, ARFGAP3, ELF1, MFSD4B, TCF3,…
RUVBL2_TARGET_GENES	0.343957	1	0.0401503	0.338616	1.06285	33	COX20, MZT2A, H2BC5, MCRIP2, MARK4
ZNF140_TARGET_GENES	0.318431	1	0.0225439	-0.28182	-1.0624	358	RHOQ, PGM2, SYT17, IL6ST, PCM1, PTBP3, MICALL1, SEC31A, NNT, ANKIB1, SPATS2L, ENPP1, AP3D1, LZIC, MFSD11, KDSR, SOS1, ARIH1, PGAP4, KIF20B, C1orf21, USP40, ASH1L, MAN2C1, PRKCI, KRBA2, CEP350, UBR4, BRWD1, TRAPPC8, MTMR1, PURA, RNF121, PRORP, RAI14, ATP6V1D, BTAF1, ZNF609, GLG1, AP1S3, KAT5, ELMOD3, BORCS7, DDX59, ZNF554, KCTD7, QSER1, CCDC85C, SVIL, SPEN, SPTAN1, ST3GAL3, JAK1, ENAH, MAN2A1, MFS…
ALX4_TARGET_GENES	0.384251	1	0.0254327	-0.416391	-1.0611	21	APC, MALAT1, CLOCK, DUT, NR5A2, NEDD4, LMO7, MLLT3, DTWD1, HIKESHI, DNAJC21
ZBED4_TARGET_GENES	0.300152	1	0.0575902	0.257932	1.05628	144	NDUFA12, CYSTM1, SPRED2, PIGB, TMEM87A, MRPS16, TSPAN13, ZNF687, NDUFAB1, NASP, ZBTB8OS, KPTN, SEC61G, LSM1, SNAP23, PPIL3, CMBL, STAM2, DNAJC19, LPIN3, ELP3, PSMC2, SNRPA1, NDC1, PI4KB, DDX39B, RER1, TECPR1, IPO11, SHISA5, CLDN3, RBM45, FAM53C, PARS2, NACA, C12orf76
E2F5_TARGET_GENES	0.295903	1	0.0225987	-0.270384	-1.05618	812	INHBE, CA12, CP, PRKDC, SLK, NUCB1, KCTD9, ATAD2, MAPT, HSPA9, FN3K, FASN, PRKCE, DYNC1I2, PTBP3, RABEP1, WNK1, NSD1, LARP7, SLC38A1, GLUD1, HOOK3, KPNA3, UBE2Q2, LEPROTL1, USP48, EXOC6, SSH1, SEL1L, CPED1, TMEM131, CALCOCO1, NOP14, TBC1D8B, MFAP3L, FAM111A, PTAR1, COL4A2, ABCA5, CASP8AP2, BRD4, CCDC18, HSPD1, CMIP, GEN1, KIF20B, DIAPH1, TCP11L2, IL1R1, ANKRD11, MAK16, IFT80, CFL1, TBL1X, CCDC88A…
ZNF134_TARGET_GENES	0.326396	1	0.0214213	-0.272299	-1.05077	574	AKR1D1, IPO9, DAB2, EPRS1, CSNK1A1, PMM2, PPP1R3B, SH3KBP1, SESN3, GOLGB1, NUB1, PARP1, SLC46A3, NUFIP2, LARP7, RIF1, SGMS1, LIMA1, RAB5B, DST, KRAS, YIPF5, OSBPL8, LINC00957, TLN1, ESCO1, SMC1A, CDKN1A, KDM4A, WDFY1, SEPTIN11, KIF20B, ACTB, HLA-DMA, COPA, PKN2, PARN, RFC1, ZC3H15, EVI5, FICD, HNRNPR, IGFBP3, SBNO1, LARS1, MMACHC, OGT, LNPEP, GBA, PCYT1A, ACIN1, ARPC5, RBPJ, TAPBP, C1RL, BORCS7, …
NKX2_3_TARGET_GENES	0.348147	1	0.0209755	-0.276866	-1.0498	394	ARRDC4, NRDC, PCM1, NUFIP2, LARP7, SEC31A, CEP83, SON, RAB5B, GRINA, USP48, LNPK, EPS8, CALCOCO1, MTIF2, USP15, HLA-DMA, CAB39L, RECQL, USP53, SETDB2, TARS1, IFT88, STAU2, MYO15B, NSA2, PIH1D1, RPL7L1, RNF121, PTPN23, ATP6V1D, TRIOBP, RNF13, ACP2, R3HDM1, NBEAL1, PPP3CA, ITPRID2, LRFN3, ARFGEF2, EMC10, YOD1, METTL15, PPIP5K2, KLF6, IFT74, RCAN3, ST3GAL3, AK1, ST13, LETMD1, BBX, SMG7, CNOT4, LINC0…
PCGF2_TARGET_GENES	0.335921	1	0.0210237	-0.272154	-1.04879	548	LINC02015, IGF1, IPO9, MIGA1, DMXL1, DEXI, ATAD2, TUT4, FN3K, NUDT3, SLC39A10, DNAJC1, PAK2, RNF216, SEC31A, NBN, FNBP1L, TLK1, UBE2Q2, KHK, ANO10, ANXA6, HMGXB3, UGCG, UXS1, RNF187, RPS6KA4, REL, SOS1, FAM184A, OXR1, TRPM7, USP14, BRD4, ARIH1, CAB39L, RSF1, DDX1, HECTD1, STUB1, RO60, RPN2, CKAP5, CCNL1, CENPU, THADA, PIK3C2G, NSA2, RBBP8, RSRC1, CPVL, GBA, MBD3, RAI14, LRRC2, LRSAM1, NKTR, NSUN4…
ZNF22_TARGET_GENES	0.335887	1	0.0208225	-0.269603	-1.04683	672	UGP2, SLC2A2, HSP90AA1, CP, RHOQ, HSP90B1, PPFIA1, LRRFIP1, MIA2, UGT2B4, SLC16A1, PIK3R1, GAS2L3, MICAL2, MIER3, CCDC47, CEP83, MAP2K6, SLC7A2, MT-ND4L, YLPM1, SRRM1, ITPR2, ATG10, DST, OSBPL8, ABCC4, STIP1, WDFY3, KRT19, CUX1, NUCB2, KPNA6, ABCA5, MATR3, EHMT1, LPP, MSI2, MACF1, TXNRD2, MFGE8, SETDB2, KRBA2, PIK3IP1, KIF21A, NUCKS1, MTMR1, FGD4, PDCD10, GABARAP, GBA, SUZ12, ACIN1, MACROH2A1, IN…
ZNF592_TARGET_GENES	0.291093	1	0.0225823	-0.265596	-1.04682	1329	TXNIP, ARRDC4, HSP90AA1, APMAP, SHROOM1, ATF5, CP, HIPK2, RAB8A, PPFIA1, MID1IP1, MIA2, PRKAB2, PMM2, CTSD, SYT17, MAPT, HSPA9, CCND1, FN3K, KLF10, KIAA1958, ALCAM, TRIB3, NEU4, NR2F2, EEA1, EIF2AK1, NSD1, CFAP97, NUFIP2, RPS6KA3, CTSF, SLC38A1, C6orf62, CERS6, SLC19A1, ANKRD28, CAST, PLEKHA1, CDH1, SETD2, TLE3, HJV, ICE1, ANKIB1, SLC12A2, DST, LEPROTL1, ATG12, OSBPL8, ANO10, HMGXB3, SEL1L, LINC0…
DIDO1_TARGET_GENES	0.10483	0.692024	0.287805	0.213467	1.04332	1308	CHCHD1, COPS7B, PEMT, ZBED5-AS1, NDUFC2, NDUFB6, TSFM, COQ3, POLR2J, RPL18, NDUFA12, TMEM109, SNRPF, DYNC2I2, NGDN, SF3B6, SNAPC5, RPL9, ST3GAL2, AHCY, NCBP2AS2, SPHK2, RPA3, SLIRP, MZT2A, MYL12B, MDH1, LTA4H, AK6, RPL32P3, CWF19L1, CACYBP, C1orf35, RPS7, SNRPE, KLHL12, POLR2K, TOR1A, CCT4, MZT2B, TAF1C, COA1, MED28, TAF11, NOL7, MRPL16, CALM3, ANGPTL4, ZCCHC24, RPL4, SNRPD1, ATF7IP2, KDM8, MTTP,…
NR1I2_TARGET_GENES	0.304381	1	0.071095	0.238485	1.04208	259	ALDH2, RAP1A, NCBP2AS2, TMEM87A, MPI, RPS29, MRPS21, MHENCR, GTF2A2, CHCHD3, FBXO38, ACAT2, PDAP1, EEF1A1, MYL5, RHNO1, ATP5ME, COA4, ETFA, FAM200B, MEST, METTL7B, REEP5, TMEM14A, HMGCR, MAPKAPK5, INTS14, SNHG1, RAB5IF, PSMB7, ESYT2, C11orf1, DAGLB, DPP8, MCMBP, IDNK, ADPGK, KCTD21, TOMM7, SELENOH, PSMC2, RPL8, STOML2, LSM8, MRPL11, H2AZ2, MRPL36, HOMER1, PAICS, COPS7A, POLR2A, RAB18, CTSH, RAB7A…
HMGB1_TARGET_GENES	0.330235	1	0.0207043	-0.265188	-1.04197	1049	APOB, ITGB1, GALNT1, RHOQ, SMAD5, DPP4, LRRFIP1, SYNE2, TUT4, MAPT, GHR, ZYG11B, SEC63, TRIB3, MPDZ, MAP3K20, PHF20L1, PARP1, ZNF618, FAM120A, NSD1, CFAP97, FOXN3, ARHGAP42, FGFR2, KTN1, CAST, ERGIC1, PTPN11, SLC7A2, ADCY6, TLE3, ITPR2, ERO1A, UBE2Q2, DENND5B, KRAS, ENPP1, CDC42BPA, SSH1, MFSD11, NIPBL, TLN1, SAMD5, TMEM131, EPS8, RPS6KA4, CBX3, NFIA, PTAR1, TRPM7, BPTF, USP14, PBRM1, BRD4, DUSP2…
DACH1_TARGET_GENES	0.349353	1	0.0202246	-0.268261	-1.04125	663	GPAM, MAF, IGF1, MIGA1, SMAD5, SKP1, ARL8B, CTSD, ZMAT3, HSPA9, TNPO1, ARL6IP5, UFSP2, PPIL4, TRIB3, SETX, MICAL2, SLC46A3, RIOK3, BAIAP2, MIER3, CERS6, NBN, PFDN4, DNAJC13, ICE1, PSAP, USP48, AP3D1, CCDC186, LINC00957, C12orf4, TP53INP1, ESCO1, CALCOCO1, TCN2, MFAP3L, CUX1, GPI, WASHC4, ZNF335, WDFY1, ACTB, EHMT1, CAB39L, PARN, RECQL, GPRC5C, VPS18, FADS1, RPL13P5, NBPF9, CAPRIN1, SYT7, NISCH, E…
PCGF1_TARGET_GENES	0.378167	1	0.0197585	-0.273978	-1.03757	385	GALNT1, MEGF9, CTSD, IL6ST, FN3K, PIK3R1, NUDT3, USP25, BHLHE40, LPGAT1, TTC3, MICALL1, CFAP97, BAIAP2, SGMS1, HOOK3, GRINA, ZNF318, ZMYM2, ABCF1, DST, CDC42BPA, ANXA6, UGCG, GPI, TMEM123, CALU, SDF2L1, TBC1D1, GADD45B, MICAL1, PHACTR2, SPECC1L, RO60, KIF1B, SYT7, TEAD1, PURA, NMT2, USF2, RHOG, MTMR10, USP46, RBPJ, SNX24, NKTR, PPP3CA, SC5D, DDX20, YOD1, RXRA, ACAP3, PRPF40A, N4BP2, B4GALT7, TULP…
CC2D1A_TARGET_GENES	0.359749	1	0.019663	-0.266095	-1.03722	764	TXNIP, EHBP1, NRDC, NUCB1, ATAD2, CITED4, IL6ST, SESN3, TNPO1, PIK3R1, PSMD14, NUDT3, KIAA1958, ST6GAL1, BHLHE40, NEU4, AGGF1, ATP6AP1, SLC39A10, RNF216, MAP3K7, SON, NBN, PCCA, ATG10, NKIRAS2, BCYRN1, STAG3L3, CBX3, MFAP3L, TTC14, COL4A2, KDM4A, ABCA5, SCLT1, ATXN2, KPNA4, KIF20B, DIAPH1, TCP11L2, RECQL, SCAF11, RFC1, DAB1, IFT80, MTHFR, GMPPB, EVI5, PRRC2C, CKAP5, ZHX1-C8orf76, HMGB3, MPND, SEC…
TEAD2_TARGET_GENES	0.116669	0.692024	0.287805	0.211952	1.0355	1137	ENO3, PCK1, CKLF, GNB2, NDUFC2, COMMD6, ANAPC13, TSFM, CHASERR, MRPL34, POLR2F, ISCA1, VDAC2, HNRNPH3, ENSA, UFD1, RPL31, DYNC2I2, NGDN, CLDN12, MYL12A, ZFAS1, CSRNP2, RPL27, PIGV, PIGB, NDUFC1, TMEM219, MYL12B, GPR39, TMEM87A, H2BC5, QRICH1, RPL32P3, TP53TG1, TOMM20, CACYBP, MRPS16, KHDRBS3, CITED2, BMERB1, C5orf15, SRSF7, COPS5, POLR2K, RPS4X, UQCR10, TSPAN13, RPS29, MICOS10, TAF11, NOL7, TM7SF…
ZNF165_TARGET_GENES	0.400612	1	0.022698	-0.332953	-1.03427	63	CYP1B1, ABCC4, CMTR1, SLC17A5, BTG1, RAB10, PPP1R12C, YARS1, FANCC, BMPR1A, PTPRG, RICTOR, TBC1D4, CDC123, PTPN1, SPAG1, STK10, ZMPSTE24, MYLK
IGLV5_37_TARGET_GENES	0.387927	1	0.0198767	-0.277695	-1.03376	303	INHBE, INHBA, LPIN1, MID1IP1, PRKAB2, SYNE2, ARL8B, PRKCE, ATP11C, EGFR, PTPN14, ADSS1, TBC1D1, CACNA1D, TXNRD2, TBL1X, STAU2, FGFR3, THADA, LRRC20, NSA2, HPN, PAFAH2, GBA, ZNF609, C1RL, PLXNC1, HECW2, TATDN3, UBASH3B, TFDP2, ACAP3, TPD52, CDC42EP3, CLIP1, BTBD11, RTN4R, SSBP4, DRAIC, SGK3, CILK1, MOGAT3, USP3, NF1, BAZ2A, SMG6, NUAK1, ATP2B2, KRR1, PPCDC, MAP2
BCL6B_TARGET_GENES	0.397806	1	0.0218013	-0.310894	-1.03337	102	ELOVL6, GTF2I, HSP90B1, RETREG1, USP25, DSP, AFF3, ATP11C, UXS1, ALPK1, CCDC85C, CRK, TCF4, PPP2R2A, AP2B1, RCN1, VGLL4, USO1, TMBIM6, SDSL, ICE2, SPIN1, ARHGEF12, ZNF302, EFCAB14, TLCD4, MAPKAPK3, DNAJC7, ARMC5, MDM4
SETD7_TARGET_GENES	0.281525	1	0.146922	0.217348	1.03314	683	RPS15, PITPNA-AS1, CHASERR, COX20, ISCA1, VDAC2, STMN1, SPNS2, HNRNPH3, MAT2B, RPS15A, SNAPC5, MYL12A, TALDO1, ZFAS1, CSRNP2, AHCY, HNRNPA2B1, HMGN2, TCAIM, CACYBP, PFDN2, SRSF7, LINC01719, RPS2, NOL7, PXN, RCC2, PFKP, RPL4, ZNF687, KDM8, FLOT1, UBE2D3, IAH1, ZFAND5, TPT1, RPLP2, DYNLL1, NIT1, RPL15, MRPL12, CREM, EEF1A1, TYMS, RPL22L1, H2AC8, SNHG8, CCDC106, FMC1, POLR2C, RPS3A, H3-3B, SMIM10L1,…
PITX1_TARGET_GENES	0.398728	1	0.0196199	-0.278809	-1.03075	279	CYP51A1, FNIP1, DMXL1, GUSB, BAZ1B, SLC38A1, SPATS2L, LZIC, HMGXB3, MFSD11, SPTY2D1, AK3, COX19, KDM4A, MLEC, VPS18, FADS1, MAK16, MAN2C1, CBX5, UBLCP1, MPND, ARAP1, ALG3, RAB10, LNPEP, ATP6V1D, PRMT2, R3HDM1, VSIG10, ALG11, PPIP5K2, ARID4A, BOD1L1, MMAB, EIF2B4, NAA80, MAPK14, ITSN1, ACTR2, RPS6KB1, STOML1, BUD13, KIAA1549, KLHDC10, MPHOSPH10, TUBD1, PPTC7, PTMA, PPP4R3B, TMEM19, RABIF, PSMD12, …
FXR1_TARGET_GENES	0.287313	1	0.164313	0.215531	1.0304	761	CHCHD1, NAA60, RCL1, TSTD1, TSFM, UNC93B1, VDAC2, RPL36AL, PEX10, MAT2B, HMCES, GCLC, SNAPC5, SPRED2, DHRS1, CSRNP2, GPR137B, PIGV, PIGB, SAP18, POP5, CWF19L1, EDEM1, RPS7, CD9, SLBP, TRABD, MPI, SNRPE, NFATC3, RPS29, ACOX2, APEX1, SLC25A15, CALM3, TMEM267, ETFDH, UNC50, GTF2A2, ACAT2, DHRS13, NOL12, PSTK, TMEM242, MEMO1, H2AC8, POLR2C, H3-3B, E2F6, ZNF623, NECTIN2, PSMD6, FBXO4, SOCS2, FAM131A, …
HES2_TARGET_GENES	0.382383	1	0.0186075	-0.263011	-1.0291	874	LINC02015, INHBE, TRPM8, CLGN, PRG4, LBP, ITGB1, ELOVL6, CP, NMI, MID1IP1, CTSD, DUSP6, UTRN, CS, HSPA9, TNPO1, SLC16A1, SMPDL3B, ADIPOR2, BHLHE40, ITGA1, TRIB3, MAP3K20, MFSD6, HSD11B1, RIOK3, MBNL1, SLC38A1, PTGFR, FGL1, SAA1, ERGIC1, RRBP1, ATG10, SHTN1, SPATS2L, DAAM1, ATP11C, ESCO1, LINC00963, EPS8, KDSR, WASL, CUX1, ETV6, FAM184A, NFIA, KLHL24, CEBPA-DT, TRPM7, ZNF286A, KDM4A, ABCA5, SCLT1,…
FOXQ1_TARGET_GENES	0.400481	1	0.036811	0.327674	1.0285	33	COMMD6, MYL12A, SYVN1, ANKMY2, SNX8, EED, MRPL46, PPP1R13L, NDUFB1, POLR1G, MRPS11
SRPK1_TARGET_GENES	0.407064	1	0.0194022	-0.279093	-1.02719	265	ERCC6L2, SEC63, ARPC4, OFD1, SMARCA5, STXBP4, TAOK1, ZZZ3, NOP14, ZNF286A, MATR3, CAB39L, COPB1, SLC35B4, MAK16, DSE, SETDB2, ZFP91, SLC15A4, FZD6, ZFC3H1, PURA, SIPA1L1, RAB33B-AS1, RBPJ, LRSAM1, NKTR, SLC25A26, PUF60, BAZ2B, RAPGEF2, YOD1, HSPH1, AHCTF1, NRBF2, SRSF10, ATF2, AKAP11, RFC3, SPDL1, SMG7, DNAJC27, DHFR2, MAPK14, RICTOR, XIST, IREB2, CENPB, CSDE1, PPCDC, SIL1, PFKFB2, BANP, ASPH, RN…
ZNF512_TARGET_GENES	0.41399	1	0.0194701	-0.282078	-1.02517	229	UGP2, PKLR, CSNK1A1, ZYG11B, OPTN, WNK1, RIF1, DICER1, SNORD13, SAA1, ITPR2, HJV, TLK1, TBX15, MTIF2, SOX5, TIMELESS, RTN3, AMIGO2, FGF13, ALG3, TRAPPC9, ARPC5, SMG1, ETS2, STX2, TRPS1, NCBP3, MSANTD4, PGAP1, CDC123, SLC25A10, GOSR1, SLC17A1, ZMIZ1, SNRNP27, SEL1L3, PAPLN, CUL2, TNFSF10, GALNT11, PPP4R3B, ARL4A, CRKL, STK10, PRMT9, PRCC, NEXN
GTF2E2_TARGET_GENES	0.413155	1	0.0190848	-0.277153	-1.02463	279	TXNIP, NRDC, SKP1, CSNK1A1, ROCK2, ATAD2, CSNK1G3, SNORD13, EIF3A, MFSD11, CPED1, TRIP11, SNORD3A, GADD45B, ZNF397, COPA, SRP72, TXNRD2, CCNL1, BTG1, PIH1D1, TFRC, H4C3, GARS1, FUS, LRSAM1, KAT5, ING3, TMA16, ENGASE, ACP2, BAZ2B, DHX29, KLF6, AMD1
TERT_TARGET_GENES	0.397479	1	0.0416456	0.277528	1.02436	71	PRMT5, LTA4H, LASP1, RPS29, MCRIP2, FMC1, JUND, POLR3E, HMGN4, TMEM259, MUS81
POU2AF1_TARGET_GENES	0.411956	1	0.0179394	-0.265582	-1.02344	550	UGP2, MID1IP1, CSNK1A1, KCTD9, ATAD2, SESN3, PCM1, KLF10, ST6GAL1, LRPPRC, BHLHE40, MICALL1, FOXN3, DICER1, SNORD13, CDK14, TMEM37, AKAP9, EIF4G3, SPATS2L, DAAM1, TIMP2, TLN1, RNF187, RPS6KA4, OPA3, REL, NFIA, OXR1, SREBF1, TOP1, GEN1, SH3BGRL, DIAPH1, DOCK11, NRIP1, PRKCI, KRBA2, PLCB3, CENPU, FXR1, TRAPPC8, FGD4, PDCD10, ACIN1, ARPC5, TRA2A, ATP2B4, GSPT1, TRIOBP, ARHGAP26, EXOC1, SLC31A1, FAM1…
CHAF1A_TARGET_GENES	0.423135	1	0.0215719	-0.323427	-1.02201	71	NUDT3, SLC39A10, DICER1, SGMS1, KDSR, CBX3, MFAP3L, SYT7, CENPU, TRAPPC9, LNPEP, ZNF609, KMT2C, TJP3, OSBPL1A, USP3, ATP11A, ZMIZ1, EPC2
SQSTM1_TARGET_GENES	0.410545	1	0.0353977	0.335753	1.02167	28	STK38L, EEF1A1, TERF2, DCAF4, C7orf26, SLC35B2, BOLA1, MPLKIP, RFWD3, SNX16, ORC3, SLC2A14, KAT2A, PYCARD
ZSCAN23_TARGET_GENES	0.4	1	0.0399533	0.28673	1.02062	58	COQ3, ZCCHC24, FTCD, JOSD1, TMEM242, TBPL1, APOO, TMEM259, ARF6, CASC3, TMEM101, SNHG11, ATP6V0E1, NDUFB1
NPAT_TARGET_GENES	0.382134	1	0.0563335	0.239981	1.0196	197	CKLF, LSM7, BNIP3, RPL27, H2BC5, TOMM20, CHMP7, FBRS, SNX1, PSTK, TOLLIP, RNF149, HNRNPA1, EIF3E, THOC3, HNRNPL, SEC61G, SNAP23, CDC42EP4, BLOC1S4, PITPNB, NDUFA8, NUP93, DAGLB, HINT1, GPRC5D-AS1, H2BC4, LINC02482, PRELID3B, EEF1AKMT1, PRPF31, PRKRIP1, IRGQ, CCDC12, FXR2, RANBP3, H1-2, COPS7A, RAB18, DNAJA3, ZNF12, MTCH2, BOLA1, FADD
CREB3L2_TARGET_GENES	0.430434	1	0.0205547	-0.304828	-1.01492	103	GOLGB1, PPP2R5E, TBC1D8B, COPA, RECQL, PRKCI, TARS1, NSA2, PDCD10, FKBP14, TRMT13, ZNF576, SEC24C, ARID4A, PJA2, CWC22, EIF2A, ZRANB2, MAGOHB, AP2B1, ZSWIM1, CEP63, WDR11, PTCD2, SP1, KIAA0586, RIOK1, DMAP1
TCF7_TARGET_GENES	0.427008	1	0.0167726	-0.257203	-1.01387	1403	ANGPTL8, TXNIP, CYP51A1, INHBE, AKR1D1, APOB, HSP90AA1, ITGB1, CES1, CP, FNIP1, CARS1, SKP1, MID1IP1, SYNE2, ARL8B, UGT2B4, LEAP2, GUSB, TNPO1, CCND1, PPIL4, TES, BHLHE40, GFPT1, RESF1, DYNC1I2, NR2F2, NACC2, DNAJC1, PPP2R5E, FAM120A, CYP7A1, ERC1, SERPINA11, FOXN3, RHBDD2, BAIAP2, KTN1, TAOK1, SECISBP2, PLEKHA1, PFDN4, SERPINA7, CCDC110, TMCC1, ERO1A, MTDH, UBE2Q2, LEPROTL1, SPATS2L, SLC39A7, AN…
HDAC8_TARGET_GENES	0.415922	1	0.0427253	0.264973	1.01141	91	PEMT, MZT2A, ATF7IP2, DHRS13, RAB4A, VSIG10L, ZNF511, ZBTB8OS, REPIN1, STRIP1, PTTG1IP, SYNJ1, MAP2K7, DGCR2, PDCD5, PIGP, NDC1, SEH1L, RHOT2, UBE2E3, KEAP1, JMJD1C, PCBP1-AS1, FHL2, DHX40
UBN1_TARGET_GENES	0.443295	1	0.0162349	-0.256684	-1.01113	1300	TXNIP, AKR1D1, ALDH1B1, CP, HSPA4L, SMAD5, RAB27A, SKP1, MEGF9, EPRS1, MIA2, SPTBN1, SNTB2, CYP1B1, DNAJC3, IL6ST, SESN3, TNPO1, ARL6IP5, SLC16A1, PSMD14, TES, FASN, NUDT3, ADIPOR2, ITGA1, PRKCE, AGGF1, GPR37, MPDZ, RAPH1, ERC1, MAP3K7, RIF1, C6orf62, ANKRD28, NBN, ZC3H13, BLOC1S6, YLPM1, RAB5B, ZZZ3, DNAJC13, TGM2, ANKIB1, DST, RRM2B, YIPF5, TNFRSF11B, LZIC, UBR5, SIK2, ANO10, PRPF4B, CMTR1, UGC…
MYBL1_TARGET_GENES	0.410782	1	0.0470177	0.250623	1.01105	130	SMIM27, HNRNPH3, RPA3, LTA4H, POP5, MRPS16, RPS29, HADHB, MEMO1, SNHG8, BLOC1S2, ELP5, ANAPC11, CLDN7, SNX8, FAM50B, MRPL33, TMEM258, POP4, KRT18, H2AZ2
TAZ_TARGET_GENES	0.409207	1	0.0642851	0.228392	1.01084	288	PCOLCE, ALDH2, MRPL34, COX20, STMN1, IL17RB, DYNC2I2, GCLC, EPOR, MYL12B, UNC5CL, BBC3, RPL32P3, NDUFAF8, PCNA, ISG20, ACP1, CYP2E1, MICB, RRP12, TERF2, MEST, P4HTM, METTL7B, BIRC2, REEP5, KPTN, SAMD10, EARS2, VPS72, NOL4L, CENATAC, FSD1L, ASXL1, MIDN, THBS1, SLC39A1, CDC42EP4, ITGB5, PEF1, TMOD1, AJUBA
PHB2_TARGET_GENES	0.442179	1	0.0199871	-0.300181	-1.01034	113	SLC22A7, DAAM1, MFAP3L, TCP11L2, IL1R1, DDX1, ERCC2, TRAPPC9, ATP2B4, SMG1, PRSS8, ARFGEF2, TATDN3, SPTAN1, KLHL22, TBC1D4, CLTC, CPQ, CRKL, UROS, UBE2O, ARF4, RANBP1, UHRF1BP1L, NACC1, LAMP1, RHOBTB3, NPL, TKFC, MYO5B, DNAAF5, TFR2, TMEM116, MCAM, FKBP8, UBTF, POGLUT1, NIPSNAP2, AHI1, ACSL6
ATXN7L3_TARGET_GENES	0.445288	1	0.0183795	-0.277974	-1.01025	229	CALR, ATAD2, HSPA9, ADGRG6, PDIA3, RESF1, EIF2AK1, ATG10, MINPP1, RAB11FIP2, CHPF, HSPD1, ARIH1, GADD45B, ACTB, ANKRD11, AREG, CFL1, SLC39A14, TEAD1, BRWD1, SIPA1L1, OGT, GBA, GARS1, AP1S3, DDX59, PPP3CA, RTN4, ITPRID2, MALAT1, METTL15, ENO1, YARS1, SLC33A1, SHROOM3, JAK1, CDC73, ANXA3, APBB2, EHD2, FBXL6, CLK1, RCN1
SKIL_TARGET_GENES	0.452309	1	0.0159354	-0.256105	-1.00951	1372	TXNIP, CYP51A1, TMEM156, ELOVL6, IPO9, DAB2, SLK, PPFIA1, MIA2, PRKAB2, SYNE2, KCTD9, ATAD2, SEPTIN6, SESN3, TNPO1, ARL6IP5, UFSP2, PIK3R1, BAZ1B, TAX1BP1, NUDT3, ST6GAL1, LRPPRC, ARPC4, LPGAT1, TRIB3, NEU4, MPDZ, MAP3K20, PARP1, RNF216, CFAP97, SEC31A, FGFR2, KTN1, CCDC47, C6orf62, SGMS1, PLEKHA1, ATP6V1A, PFDN4, TMEM37, RAB5B, SRRM1, TMCC1, KRAS, RRM2B, CDC42BPA, SIK2, CPSF2, SSH1, C12orf4, UGC…
ZNF784_TARGET_GENES	0.411368	1	0.0683519	0.225592	1.00858	320	DCXR, COPS7B, GNB2, NDUFC2, CASP7, NDUFA12, HNRNPA2B1, PRMT5, MDH1, CACYBP, MRPS16, RPS7, RPS2, TMEM267, PSTK, TMEM242, NDUFB3, CDC16, TUT1, MARK4, GTF2B, KPTN, GINS3, SRP9, SNAP23, SSBP1, INTS14, KBTBD4, CSTF2T, TMEM101, ANAPC10, PPIL3, ADPGK, TRMT112, CCNC, SELENOH, AAR2, MRPL40, DPY19L4, RNF216P1, TP53, FAM185A, USPL1, SNRPD3, ADPRM, NDUFAF1, RPL8, SF3A3, MRPS18C, NDUFS3, MRPL44, AGK, METTL25,…
CHAMP1_TARGET_GENES	0.443267	1	0.0197803	-0.296681	-1.00786	120	KCTD9, BHLHE40, RESF1, RNF216, ZC3H13, MFAP3L, NFIA, USP15, DIAPH1, CKAP5, SECISBP2L, PPIG, MIS18BP1, DOCK7, GBE1, MSANTD4, ENOSF1, PNPT1, ZRANB2, SMYD3, ATR, CALM2, NOC3L, C11orf68, WDR11, PTCD2, FAM133B, DENND4A, ARHGEF12, ZNF148
TET1_TARGET_GENES	0.46157	1	0.0160941	-0.259301	-1.00635	658	TXNIP, UGP2, DAB2, LYRM2, TNPO1, ERCC6L2, USP16, ARPC4, OFD1, SMARCA5, COPS2, LMBRD2, LARP7, CSNK1G3, PFDN4, TTC37, ZZZ3, ABCF1, TNFRSF11B, CPSF2, C12orf4, KLHL8, RNF187, USP47, NOP14, FAM111A, OXR1, RAD50, ZNF286A, WASHC4, ZNF335, CAB39L, RNPC3, DDX1, TMEM132A, IFT80, CFL1, RO60, ONECUT1, CENPU, SLC15A4, THADA, ZFC3H1, NSA2, POLA1, SIPA1L1, YY1, MIS18BP1, LRSAM1, GSPT1, POLL, LACC1, NKTR, PUF60,…
NOTCH3_TARGET_GENES	0.464912	1	0.0159354	-0.258619	-1.00576	698	TXNIP, TRPM8, APMAP, ELOVL6, MIGA1, LRRFIP1, SYNE2, ME1, UFL1, DNAJC3, PPIL4, USP25, SMARCA5, TTC3, SLC46A3, MAP3K7, SEC31A, SON, FUOM, ZC3H13, SRRM1, TLK1, KRAS, LZIC, MTUS1, CMTR1, OPA3, CBX3, MAGT1, TMEM123, RB1CC1, CCDC18, KIF20B, MLEC, DIAPH1, PLEKHA2, CAB39L, USP40, NRIP1, MSI2, HECTD1, TPR, ZC3H15, DSE, CCDC88A, SNHG22, SETDB2, RPN2, CRAT, BTG1, BRWD1, ZFC3H1, CLTA, MST1, PAFAH2, GBA, HMGB…
EPC1_TARGET_GENES	0.42487	1	0.051128	0.238525	1.00561	182	PEMT, TSFM, POLR2J, ATG4B, NCBP2AS2, CLUH, BMERB1, CCT4, MRPL15, MGME1, CALM3, UBE2D3, UNC50, AP4B1, MTLN, PDAP1, MEMO1, COA6, EIF3E, PINX1, HNRNPF, MAPKAPK5, TOMM5, CCDC86, ESRRA, SNHG7, DDX42, GALE, DARS1, RPL35A, DNAJC19
ZBTB12_TARGET_GENES	0.469232	1	0.0155672	-0.256382	-1.00453	915	CLGN, LEPR, HSP90AA1, APMAP, GTF2I, ATF5, CALR, DMXL1, EPRS1, MIA2, ATAD2, DUSP6, SESN3, ARL6IP5, PCM1, MORC4, STRN3, PARP1, PAK2, MAP3K7, KIF1C, C6orf62, MRPL4, DNAJC13, DST, ATP11C, MTUS1, CPSF2, ANO10, PRPF4B, STIP1, TLN1, NKIRAS2, LINC00963, PTPN14, SMC1A, RAB11FIP2, LEPROT, PALM2AKAP2, ZNF286A, DUSP22, HSPD1, ATXN2, EHMT1, C1orf21, ZC3HAV1, PKN2, PAPOLA, COPB1, MSI2, SMC3, MACO1, MACF1, RO60…
ZFP91_TARGET_GENES	0.477671	1	0.0152699	-0.25604	-1.00405	948	GPAM, ARRDC4, LEPR, ITGB1, CALR, RHOQ, LPIN1, SUCLG2, HIPK2, DEXI, NUCB1, MIA2, CS, FBXO2, KLHL5, PCM1, BAZ1B, ZYG11B, NR2F2, MICAL2, MAP3K7, KIF1C, SEC31A, KTN1, CCDC47, B2M, ZC3H13, PFDN4, SETD2, ERGIC1, TMEM37, ADCY6, GNS, UBR5, ANO10, TCN2, ETV6, NUCB2, KPNA6, NFIA, OXR1, CHPF, LEPROT, TMEM123, BPTF, SREBF1, CASP8AP2, ATXN2, METAP2, RGS12, TCP11L2, REV3L, SOX5, PAPOLA, IL1R1, MACF1, NBPF9, RO…
MORC2_TARGET_GENES	0.667365	1	0.143903	0.204698	1.00405	1527	DCXR, COPS7B, PEMT, GCHFR, GNB2, NDUFC2, RBBP7, ZNF706, ANAPC13, RCL1, COX20, ISCA1, DAP, PIM3, RPL31, RPS15A, MKNK2, SF3B6, GCLC, SNAPC5, SNHG6, DHRS1, BNIP3, KTI12, ERRFI1, AHCY, RNF7, NCBP2AS2, ITGAE, PIGB, MYL12B, SMIM19, H2BC5, AK6, AZIN1, MRPS16, RPS7, DPY30, FAAP100, SRSF7, COPS5, CCT4, PPP3CC, CDKN2A, LINC01719, CTBP1-DT, COA1, NOL7, TIMM17B, MEAF6, MRPL15, RANBP9, RNF139, SLC16A1-AS1, RC…
GLI1_TARGET_GENES	0.476303	1	0.0167794	-0.268144	-0.99984	310	NRDC, RETREG1, ATAD2, PIK3R1, USP25, EIF2AK1, CDH1, TTC37, AKAP9, YIPF5, CDC42BPA, FAM214A, KANK2, WDFY3, ETV6, BPTF, ZNF335, CACNA1D, BDP1, TMX4, PEPD, SH3D19, AMIGO2, UBR4, THADA, USP35, BRWD1, TFRC, KCNB1, GRAMD1C, CPLANE1, TECR, ACP2, EML2, MALAT1, FAM172A, PPP1R12C, TCAF1, GRIPAP1, SPTAN1, DUT, XRN1, TCF4, AKAP8L, LETMD1, FEZ2, SPG11, GBF1, ATM, YDJC, DYNC1LI2, ALOX12P2, EPS15L1, DHTKD1, DMX…
HEY2_TARGET_GENES	0.452919	1	0.021709	-0.346764	-0.998889	40	LPIN1, GAS2L3, NUDT15, PIK3IP1, RBPJ, RTN4R, PTMA, MT-TN, CDS1, MT-TP
SKP2_TARGET_GENES	0.458708	1	0.0326624	0.338235	0.998339	25	TM4SF1, COPS9, ITIH1, ZNF655, PCBP1-AS1, PALM3, UTP6, SLC26A6, ZNF146, CLK2, ATXN2L, C1orf43
ZNF618_TARGET_GENES	0.496751	1	0.0147409	-0.254689	-0.997938	914	GPAM, LEPR, HSP90AA1, PCYOX1, GALNT1, MIGA1, ARFGEF3, SMAD5, ACSL4, ACOT12, DMXL1, SWAP70, IL6ST, SESN3, GOLGB1, SLC16A1, PPIL4, PDIA3, OFD1, NUB1, PTBP3, AFF3, EIF2AK1, TRIM14, MBNL1, SLCO4C1, SGMS1, NBN, FUOM, SETD2, BLOC1S6, GRINA, FNBP1L, SPATS2L, CDC42BPA, LZIC, CCDC22, PRPF4B, HMGXB3, MINPP1, PTPN14, ATP1B1, NUCB2, SOS1, NFIA, PTAR1, TTC14, PALM2AKAP2, UHMK1, ZNF362, EHMT1, RGS12, SLC35B4, …
HDAC4_TARGET_GENES	0.487201	1	0.0157342	-0.260778	-0.99773	477	CYP51A1, LINC02015, CP, PAG1, NMI, EPRS1, COPS2, AFF3, RABEP1, ERC1, GLUD1, SGMS1, PFDN4, RAB5B, HJV, PSAP, LZIC, UBR5, C12orf4, STIP1, LINC00963, CALCOCO1, KDSR, MFAP3L, WASL, ZC3HAV1, PARN, RSF1, DDX1, ANKRD11, TBL1X, KIF1B, SYT7, CCNL1, CENPU, THADA, ZNF773, MYO15B, SPG7, NSA2, NCLN, TRAPPC9, H4C3, PAXIP1-AS2, HMGB1, ZNF609, AP1S3, UBIAD1, NSUN4, PWWP2A, FBXO11, EML2, KMT2C, MPP7, TATDN3, MALA…
MZF1_TARGET_GENES	0.503741	1	0.0144808	-0.253891	-0.996753	1010	ARRDC4, HSP90AA1, ELOVL6, HSP90B1, DAB2, CSNK1A1, DUSP6, UTRN, NUDT3, BHLHE40, ITGA1, ALCAM, PRKCE, RABEP1, MFSD6, NSD1, ERC1, SEC31A, CCDC47, SON, ARHGAP10, TTC37, ADCY6, TLE3, ITPR2, AKAP9, ATG10, ANKIB1, DST, KRAS, USP48, DAAM1, CPSF2, NCK1, EPS8, RAB11FIP2, FAM184A, TTLL5, GPI, CHPF, TRPM7, RALGAPA2, ERLEC1, HSPD1, ARIH1, MATR3, WASHC4, UHMK1, TPP2, C1orf21, PARN, SCAF11, DOCK11, TIMELESS, NC…
ZNF490_TARGET_GENES	0.469128	1	0.0179959	-0.279007	-0.99652	189	SPINK1, ERC1, GFRA1, SPATS2L, AP3D1, EGFR, LTN1, TLN1, LNPK, SMC1A, SREBF1, TBC1D1, SEPTIN11, DIAPH1, SLC2A6, TXNRD2, LRRC20, BNIP3L, POLR3B, SUZ12, NARS1, GRN, LGALS1, BAZ2B, PPP1R12C, FEZ2, ZNF8, PPP2R2A, RBBP6, ITSN1, AP2B1, WDR1, RSRC2, NUAK1, TUG1, HLCS, ZNF224, ZNF821, SEL1L3, BAK1
PSMB5_TARGET_GENES	0.486676	1	0.0170816	-0.274289	-0.995131	223	HSP90AA1, CEMIP2, CALR, PPP1R3C, SLC16A1, NUFIP2, C6orf62, RBMX, ANO10, MFSD11, PABPC1, RND3, CBX3, SNORD3A, ACTB, GDNF, CFL1, CCNL1, H4C3, FUS, WSB1, LRSAM1, LGALS1, ABHD5, HEATR5A, SLC20A1, MALAT1, TRIM25, SPTAN1, H2BC21, NPM1, ARL4D, INTS6, NFKBIZ, HSP90AB1, WDR1, CALM2, DDIT4, CCN2, MPHOSPH9
ZNF354B_TARGET_GENES	0.474098	1	0.0181901	-0.282819	-0.992922	162	ARL8B, CTSD, VPS41, ATP6AP1, ZZZ3, TCN2, CEP162, IGF2R, HPS1, PEPD, MTHFR, SBNO1, USF2, GABARAP, GBA, KAT5, GRN, ARFGEF2, CLCN7, SEC24C, NRBF2, ATG14, SKAP2, VPS11, GLA, SLC38A7, EOGT, EPS15L1, TOP3A, AKR7A2, TPP1, LMTK2, NUDCD3, NOL8, FNDC3A, ZNF507, TSC1, ZC3H18, TULP3, ATP6V1C1, TRAPPC2L, WASHC5, RUFY1, LAMP1, DPP7, ZNF292, SLC66A1, RCBTB1, CSTB, NSMCE2, DNAJC8, WASHC2C, HAGH, CLN3, FDX2, PES1
ARID5B_TARGET_GENES	0.509788	1	0.0146556	-0.255546	-0.991897	663	ARRDC4, IPO9, ATF5, KCTD9, CAMK1D, GUSB, CCDC69, PIK3R1, ZYG11B, ARPC4, FOXN3, SEC31A, ANKRD28, EIF4G3, USP48, PLOD3, LTN1, C12orf4, UGCG, STAG3L3, CALCOCO1, TRIP11, MFAP3L, WASL, NUCB2, NFIA, ZNF286A, TMEM123, USP14, RB1CC1, MTIF2, WASHC4, ATXN2, ANKRD26, PARN, REV3L, RECQL, SCAF11, RSF1, DBF4, LINC01881, TPR, PRKCI, RO60, TBL1X, THAP12, STAU2, ZNF773, HNRNPR, MPND, TRAPPC8, TCEA1, KIAA0232, PWP…
ZNF8_TARGET_GENES	0.5209	1	0.112604	0.208173	0.991709	701	GLS2, ST3GAL1, UGDH, GNB2, ALDH7A1, TSFM, FAS, UFD1, DYNC2I2, GCLC, RPL36A, RPL27, HGS, TMEM219, CRYM, PRMT5, ACSL1, AK6, TOMM20, C1orf35, CITED2, TRABD, SNRPE, LINC01719, APEX2, TM7SF3, TIMM17B, BOLA3, RPL21, NEMP2, TLCD5, RGN, ZNHIT3, ITGA7, AP4B1, DYNLL1, SNX1, SH3BGRL2, DHRS13, NOL12, TMEM242, MEMO1, FMC1, RPS3A, H3-3B, YWHAQ, COA4, RPL37, TBCB, MARK4, ETFA, NR3C1, ZNF212, HSPE1, NARS2, CCDC9…
KDM7A_TARGET_GENES	0.535535	1	0.0134924	-0.251493	-0.991483	1398	MLX, UGP2, HSP90AA1, NRDC, HSPA4L, SMAD5, TRIM24, RAB27A, DEXI, SPTBN1, KCTD9, ROCK2, ZMAT3, SLC16A1, FASN, ARPC4, ALCAM, PTBP3, PHF20L1, MICALL1, NACC2, FAM120A, ERC1, CFAP97, MAP3K7, SLC38A1, CSNK1G3, TAOK1, B2M, ANKRD28, CAST, DICER1, ARHGAP10, NNT, CDK14, PTPN11, SLC7A2, GRINA, TMCC1, ADCY6, TLE3, ITPR2, CAMTA2, DST, UBE2Q2, LDB1, SEPTIN10, SLC39A7, CDC42BPA, MFSD11, NIPBL, BMPR2, GRB14, TMEM…
ZNF202_TARGET_GENES	0.464937	1	0.0342827	0.301184	0.990723	40	CCNG1, SDC4, EBPL
ASH1L_TARGET_GENES	0.542058	1	0.0134032	-0.251296	-0.987727	1077	TXNIP, UGP2, ARRDC4, CALR, TMEM97, NRDC, HSP90B1, RAB8A, DMXL1, MIA2, SCAMP2, KCTD9, SEPTIN6, IL6ST, GOLGB1, UFSP2, ERCC6L2, BAZ1B, KLF10, LRPPRC, ARPC4, PRKCE, DYNC1I2, ATP6AP1, PPP2R5E, SLC46A3, TMEM38A, HSPA5, FAM126A, ANKRD28, DICER1, ARL13B, PFDN4, RAB5B, RRBP1, ZMYM2, ZZZ3, CPSF2, LTN1, STIP1, STAG3L3, CALCOCO1, NOP14, CBX3, ANKHD1-EIF4EBP3, NUCB2, TTLL5, CASP8AP2, KPNA4, USP15, MLEC, TCP11…
NKX2_2_TARGET_GENES	0.544177	1	0.0133628	-0.251415	-0.987066	1009	SMAD5, SNX10, RAB27A, SKP1, EPRS1, MIA2, CSNK1A1, SCAMP2, KCTD9, ROCK2, ATAD2, HSPA9, UFSP2, ERCC6L2, PIK3R1, USP16, NUB1, NR2F2, WNK1, SYAP1, RNF216, HSPA5, CAST, NBN, SNORD13, LIMA1, PFDN4, PCCA, TTC37, AKAP9, DNAJC13, ATG12, SPATS2L, PLOD3, OSBPL8, CPSF2, EIF3A, PRPF4B, HSD17B2, UXS1, LINC00963, EPS8, CALCOCO1, RND3, SOS1, TTC14, TRPM7, HSPD1, MATR3, CAB39L, C1orf21, ZC3HAV1, REV3L, ERCC2, DAB…
KDM5D_TARGET_GENES	0.548725	1	0.013197	-0.250635	-0.986022	1142	CA12, HSP90AA1, ITGB1, ATF5, TMEM97, CP, HSPA4L, RAB8A, CAMK1D, DUSP6, GUSB, MAPT, FN3K, EIF2B3, ADIPOR2, RAB3GAP1, AGGF1, STRN3, DNAJC1, CTSF, FGFR2, CCDC47, SECISBP2, LIMA1, EIF4EBP2, ERGIC1, TLE3, MRPL4, ZZZ3, APPL1, SHTN1, UBE2Q2, LEPROTL1, KRAS, PRPF4B, ABCC4, MAP7D3, STIP1, BMPR2, PSMD7, LINC00963, EPS8, NOP14, SPTY2D1, MFAP3L, PTAR1, TRPM7, RAD50, PALM2AKAP2, USP14, PBRM1, BRD4, TOP1, MATR…
RBM15_TARGET_GENES	0.485832	1	0.0393956	0.256116	0.985953	95	PXMP2, RPS15, NMRK1, BAMBI, LINC01719, RPS2, H3-3B, GTPBP1, PTP4A1, C15orf48, AJUBA, XBP1, PROSER1, SNHG7, ATF3, MRPL40, PRPSAP2
DLX6_TARGET_GENES	0.521408	1	0.0148415	-0.258411	-0.985304	442	GPAM, GTF2I, RHOQ, RAB27A, SKP1, RETREG1, CS, SH2D3A, USP16, LRPPRC, TRIB3, SLC38A1, SON, SECISBP2, ATP6V1A, AKAP9, PLOD3, PSMD7, CBX3, RAD50, MTIF2, TBC1D1, PPP2R3C, REV3L, THAP6, CCPG1, PRKCI, THADA, LARS1, THRAP3, RPL7L1, PRORP, HMGB1, GSPT1, ING3, BISPR, TDO2, PSIP1, BST2, RNF13, TATDN3, SEC24C, MALAT1, ENO1, KLF6, SLC7A11, ARID4A, SRSF10, METTL8, BECN1, CPEB4, NAA80, PRLR, ARPC5L, UQCRQ, USP…
ZFHX3_TARGET_GENES	0.673913	1	0.260821	0.200866	0.984302	1326	ENO3, CCNG1, TAT, ZBED5-AS1, SNRPG, CKLF, GNB2, COMMD6, MGST2, NUDCD2, CHASERR, STMN1, RPL18, TXNDC17, ENSA, UFD1, CYSTM1, TMEM109, PLAAT3, RPS15A, NGDN, TMEM160, SNAPC5, CLDN12, MGST3, MYL12A, TALDO1, ZFAS1, ITGAE, HNRNPA2B1, RPA3, BBC3, GABPA, H2BC5, AK6, QRICH1, RPL32P3, TOMM20, NDUFAF8, CACYBP, OASL, SLC25A53, ATP5PO, SRSF7, COPS5, GALM, RPL7A, POLR2K, MPP1, HMGCS1, RPS4X, NDUFA2, RPS29, MICO…
RBM34_TARGET_GENES	0.543527	1	0.0136367	-0.25241	-0.983045	738	HSP90AA1, PCYOX1, APMAP, PRKDC, PGM2, ACSL4, DMXL1, FN3K, PDIA3, KLF10, OPTN, BHLHE40, NUB1, TRIM14, MAP3K7, KIF1C, MBNL1, SECISBP2, GLUD1, ATP6V1A, NNT, ZNF318, RRBP1, ZZZ3, MTDH, LEPROTL1, USP48, AP3D1, ANO10, PROX1, NKIRAS2, LINC00963, GAK, LIMS1, MYH14, BICD2, AK3, TMEM123, USP14, SREBF1, CCDC18, ARPC1B, RGS12, EFR3A, MICAL1, FADS1, MACF1, ANKRD11, MAK16, ASH1L, MAN2C1, ME2, CFL1, SPECC1L, PL…
ZNF777_TARGET_GENES	0.475044	1	0.0328429	0.316409	0.982247	31	MCCC1, RPS29, RAB37, SLC44A1, MRPL13, RNF130, APPBP2
ZSCAN30_TARGET_GENES	0.586786	1	0.0121905	-0.24853	-0.978332	1215	LEPR, ELOVL6, LPIN1, SMAD5, TRIM24, PRKAB2, ARL8B, GUSB, PPP1R3B, TNPO1, ERCC6L2, PSMD14, TES, FASN, KIAA1958, USP25, GFPT1, RESF1, PRKAR2A, DYNC1I2, AFF3, MFSD6, WNK1, EEA1, ERC1, KIF1C, FOXN3, RHBDD2, SLC38A1, CERS6, CSNK1G3, TAOK1, SECISBP2, DICER1, SNORD13, CDK14, SETD2, PTPN11, ZNF318, MRPL4, ZZZ3, SLC12A2, DST, UBE2Q2, LZIC, SIK2, MTUS1, NIPBL, UXS1, BCYRN1, LINC00963, CALCOCO1, SYNJ2, SMC1…
SALL4_TARGET_GENES	0.602269	1	0.0117861	-0.248051	-0.977666	1355	TXNIP, CYP51A1, ARRDC4, LEPR, HSP90AA1, PCYOX1, EHBP1, GTF2I, CP, HSP90B1, DMXL1, KCTD9, ATAD2, DUSP6, CITED4, GOLGB1, ERCC6L2, EIF2B3, KLF10, STXBP4, RABEP1, PHF20L1, PARP1, PPP2R5E, TMEM38A, LARP7, SEC31A, FGFR2, CEP83, SECISBP2, DICER1, PCCA, TTC37, RAB5B, GRINA, ZNF318, TMCC1, ZZZ3, RRM2B, SLC39A7, KHK, DAAM1, UBR5, SEL1L, STIP1, CALCOCO1, NOP14, MFAP3L, ANKHD1-EIF4EBP3, KLHL24, GPI, DDI2, CH…
RAG1_TARGET_GENES	0.568539	1	0.0129541	-0.250428	-0.976438	771	CYP51A1, MIGA1, SKP1, DPP4, EPRS1, CSNK1A1, SCAMP2, ARL8B, IL6ST, TNPO1, PIK3R1, RESF1, PTBP3, AGGF1, SLC46A3, RNF216, MBNL1, C6orf62, B2M, BLOC1S6, MT-ND4L, ITPR2, AKAP9, ATG12, KRAS, USP48, UBR5, CMTR1, MFSD11, NIPBL, FAM214A, ROCK1, AK3, CBX3, COX19, SOS1, PTAR1, KLHL24, ERLEC1, BRD4, RB1CC1, ARIH1, GADD45B, DNAJB14, ACTB, METAP2, ERBIN, ZC3HAV1, RSF1, TTPAL, USP7, NRIP1, SMC3, HECTD1, CCDC88A…
GREB1_TARGET_GENES	0.557873	1	0.0135957	-0.253754	-0.976326	531	ARRDC4, LINC02015, CA12, DMXL1, LRRFIP1, UTRN, CYP1B1, ST6GAL1, P2RX7, EEA1, FOXN3, FAM126A, SLC38A1, CEP83, LIMA1, NNT, ERGIC1, SLC7A2, RAB5B, WWC1, ZMYM2, AKAP9, DAAM1, OSBPL8, MTUS1, STIP1, LINC00963, EPS8, COL4A2, TTLL5, OXR1, SREBF1, EHMT1, CAB39L, C1orf21, LPP, ANKRD11, SPECC1L, TBL1X, THADA, PIK3C2G, ZKSCAN1, MPND, BRWD1, WDR90, SPG7, KIF21A, RBBP8, TRAPPC9, HPN, SRPK1, STAT3, AHCYL2, DLG5…
MCRS1_TARGET_GENES	0.488304	1	0.0322269	0.315257	0.973883	30	UFD1, MTTP, SNRPB, ANKRD36, MMADHC, RAB7A, SLC7A7, NSFL1C
ZNF768_TARGET_GENES	0.575998	1	0.0127872	-0.249917	-0.973776	749	TXNIP, CYP3A5, ALDH1B1, IPO9, CALR, RAB8A, DPP4, UTRN, KIAA1958, ST6GAL1, ITGA1, NUB1, STRN3, MICAL2, FGFR2, CSNK1G3, B2M, PLEKHA1, MAP2K6, APBB1IP, LIMA1, TMEM37, ADCY6, TLE3, DST, DAAM1, CCDC186, MT-ND5, MTUS1, HSD17B2, FAM214A, LINC00963, TCN2, PTPN14, OPA3, TTC14, DUSP22, TBC1D1, WDFY1, PLEKHA2, EHMT1, CAB39L, ZC3HAV1, REV3L, ZBTB38, SLC6A20, MAN2C1, BCO2, TXNRD2, SSB, PVR, UBLCP1, UBR4, PIK3…
MXD1_TARGET_GENES	0.516639	1	0.0175944	-0.286921	-0.970573	117	VPS41, BHLHE41, CCDC47, SNORD13, LIMA1, AKAP9, MSI2, CCNL1, ZFC3H1, NSA2, LARS1, FKBP14, TRMT13, NLN, MAPK14, UQCRQ, PPP2R2A, KDM4C, DHX8, NIFK-AS1, CLTC, MFN1, NDUFS1, OSBP, NOL8, IMMT, KDM2A, KIAA0586, NAMPT, TIMMDC1, LMO7, KCTD20, ERGIC2, HEATR1, UTP25
GLI3_TARGET_GENES	0.579642	1	0.0129594	-0.251386	-0.969589	565	UGP2, HSP90AA1, ITGB1, SHROOM1, NMI, ADGRG6, ERCC6L2, COPS2, SLC38A1, SECISBP2, SNORD13, PTPN11, AKAP9, ATG12, SPATS2L, RRM2B, SLC39A7, LZIC, PLOD3, OSBPL8, HPS5, NUCB2, RAD50, TMEM123, UHMK1, SMC3, IFT80, PRKCI, NAA40, TARS1, ZFC3H1, LARS1, FKBP14, ATP9B, PTPN23, GABARAP, PAXIP1-AS2, TAF1B, TRA2A, POLL, NKTR, GOLGA1, RPS6KA5, HDLBP, SMG1, ITPRID2, KCTD7, TCAF1, ANKLE2, VPS13B, ATIC, CETN3, FANCC…
ZSCAN2_TARGET_GENES	0.587081	1	0.0126528	-0.250099	-0.969427	645	ANGPTL8, PKLR, INHBE, CA12, CES1, MIGA1, SKP1, DMXL1, EPRS1, UTRN, CS, HSPA9, PCM1, PSMD14, HP, TTC3, ERC1, NUFIP2, LARP7, SERPINA11, FOXN3, C6orf62, FGL1, RRBP1, TLE3, WWC1, ICE1, HMGXB3, C12orf4, CMTR1, HSD17B2, FAM214A, LINC00963, INTS9, PSMC3, ZNF335, PLSCR4, GPRC5C, LINC01881, MACF1, TXNRD2, PRKCI, RO60, TBL1X, CAPRIN1, SERPINA10, PRRC2C, CEP350, CCNL1, THADA, NUCKS1, NCLN, STT3B, H4C3, HPN,…
TSHZ1_TARGET_GENES	0.515941	1	0.0174452	-0.283946	-0.969293	126	ATAD2, EIF2B3, LINC00963, TBL1X, MCC, UBR4, BRWD1, KCNB1, GABARAP, GBA, ALG11, TAGLN2, SMG7, DRAIC, SNAP47, KDM4B, KDM1A, CCDC144B, BACH1, POLG, TMBIM6, CLTC, TLK2, HSPBAP1, ITGB3BP, NFIB, RANBP1, RFTN1, CBX4, TTC1, LAMP1, PAXBP1, KCNK1, SUDS3, REXO4, ATP7B, DRG2, SMG5, GSTCD, PKNOX1, SMAD1, HEXA, LAMA4, CAPZA2, MTF2, ZNF217
DLX4_TARGET_GENES	0.669565	1	0.0939237	0.204142	0.968389	673	ALDH6A1, AASS, NDUFB6, TSFM, CHASERR, MCCC1, NGDN, SF3B6, CLDN12, RPL9, KTI12, MYL12B, MDH1, H2BC5, CWF19L1, COPS5, MICOS10, BET1, TFB2M, TMEM267, ZNF687, PAIP2B, OXNAD1, ITGA7, FBXO38, SNRPB, YAE1, TMEM242, FBXO8, NDUFB3, PSMB1, CHCHD2, MRPL51, TUT1, SEM1, HACL1, RACK1, COMMD3, MRPL49, LINC00543, DPH3, NUDT6, ATP5MG, GLYCTK, SLC27A5, BCAS2, EIF3H, SNAP23, TSPAN8, CYP4F12, POLR1H, ARFIP2, PSMB7, …
ZNF10_TARGET_GENES	0.584751	1	0.0128731	-0.251067	-0.967365	544	AKR1D1, DAB2, EPRS1, CSNK1A1, PMM2, CS, PPP1R3B, DNAJC3, GPD1, GOLGB1, NUB1, PARP1, SLC46A3, NUFIP2, RIF1, LIMA1, ERGIC1, SLC7A2, RAB5B, ZMYM2, TLK1, SLC12A2, DST, LDB1, OSBPL8, LINC00957, TLN1, SMC1A, SOS1, RAB11FIP2, ABCA5, SREBF1, WDFY1, SEPTIN11, ZNF362, KIF20B, ACTB, CAPN7, CAB39L, PARN, PIEZO2, LINC01881, RFC1, MACF1, EVI5, GBA2, MCC, GOLM1, HNRNPR, MPND, IGFBP3, BRWD1, TCEA1, PURA, ZNF500,…
NR1H4_TARGET_GENES	0.552081	1	0.0151722	-0.26494	-0.965132	236	LINC02015, INHBE, UGT2B4, LEAP2, SLC16A1, BAZ1B, MPDZ, KNG1, CAST, SAA1, ATG10, CGNL1, SHTN1, COL4A2, FBXW5, SREBF1, C1orf21, HPS1, MTOR, CCPG1, SH3D19, FCAMR, MCC, CCNL1, ACIN1, ADH1B, TDO2, SRGAP2C
FOXC1_TARGET_GENES	0.509008	1	0.0310082	0.320591	0.964723	27	TTR, LTBP3, LRP1, CLDN7, SPATA5L1
ZNF667_TARGET_GENES	0.523797	1	0.0175287	-0.287938	-0.963853	108	TAOK1, RRM2B, MYH14, MAN2C1, MTOR, NSA2, POLR3B, PCYT1A, ZNF609, TMA16, METTL15, PPIP5K2, ENDOG, SMG7, DRAIC, DSTYK, CCAR2, WDR11, ITGB3BP, IBTK, ZNF302, LSG1, DMAP1, TP53BP2, PHIP, BMS1, EYA3, NME1-NME2, C17orf75, DRG2, KCTD10, SMG5, MTND5P11, WARS1, RBBP5, ADAP2, BRIX1
ARNT2_TARGET_GENES	0.597872	1	0.0125963	-0.250207	-0.962786	533	CYP51A1, ITGB1, EHBP1, CALR, SKP1, SCAMP2, PMM2, ACBD3, HSPA9, PCM1, RNF216, SEC31A, NBN, KPNA3, CPSF2, PRPF4B, MFSD11, TLN1, AK3, TRIP11, ANKHD1-EIF4EBP3, TTC14, INTS9, FBXW5, PGAP4, CNTLN, MYO10, DDX1, SMC3, DAB1, NCL, MTHFR, INIP, UBLCP1, DSE, KRBA2, CEP350, MBD2, MPND, TRAPPC8, YBX1, ZFC3H1, RPL7L1, GABARAP, ACIN1, ARPC5, PRPF38B, KIF3A, AP1S3, ATP6V1B2, PWWP2A, SC5D, EMC10, SEC24C, HMBOX1, M…
SETX_TARGET_GENES	0.814815	1	0.310777	0.19403	0.961988	1511	ST3GAL1, UGDH, PEMT, ZBED5-AS1, CKLF, NDUFC2, GNA13, NUDCD2, POLR2F, VDAC2, NDUFA12, HNRNPH3, ENSA, SNRPF, DYNC2I2, AKR1B10, TMEM160, UBR7, CLDN12, SNHG6, ST3GAL2, FANCL, RPL27, SPHK2, PIGB, CDC26, MDH1, LTA4H, ALDH1A1, TOMM20, MRPS16, C1orf35, RPS7, PFDN2, C5orf15, FAAP100, ATP5PO, SRSF7, KLHL12, COPS5, TOR1A, RPL11, HAUS4, MT2A, SLC2A4RG, NDUFA2, COA1, RAB37, MRPS21, BET1, ABHD12, MRPL16, MGME1…
GUCY1B1_TARGET_GENES	0.601942	1	0.0125221	-0.250211	-0.961915	524	TRPM8, DMXL1, EPRS1, ATAD2, GUSB, ARPC4, PRKCE, C6orf62, SNORD13, PFDN4, YLPM1, HJV, ZZZ3, DNAJC13, ABCF1, DAAM1, GNS, CPSF2, BCYRN1, CPED1, LINC00963, KDSR, HPS5, CEP162, OXR1, DDI2, PBRM1, GADD45B, PKN2, TCP11L2, SMC3, ZC3H15, MTHFR, PRKCI, PLOD1, DGCR6L, SLC25A44, RPN2, ALDH4A1, CEP290, YBX1, FRG1, GBA, FUS, KAT5, GRN, PSIP1, PIP4P1, SLC31A1, COA8, CLCN7, METTL15, PUM3, TXLNA, ADNP2, VPS13B, P…
RLF_TARGET_GENES	0.565903	1	0.0146732	-0.262019	-0.961457	257	SUCLG2, PDZD8, MEGF9, SH3KBP1, PSMD14, RESF1, KIF1C, TLE3, SLC12A2, MINPP1, MFAP3L, REV3L, IL1R1, SUCLG2-AS1, NSA2, FAM126B, GARS1, USP46, GTF2E2, RASA1, ACP2, DOCK7, OTUD3, TATDN3, SLC29A3, METTL15, VPS13B, TJP3, DENND4C, SMG7, KIF2A, SNAP47, DSTYK, TGFB2, CLK1, SLC35D1, CCDC6, CCDC144B, TNPO3, LMTK2, ECPAS, CCAR2, TBC1D5, CAMSAP1, PIGZ, NSL1, SENP1, ITGB3BP, DDX51, TYW5, ZMPSTE24, KAT2B, ZNF276…
ZMYM2_TARGET_GENES	0.559135	1	0.0370198	0.247694	0.961363	101	DAP, AHCY, CALM3, RHEB, TDRD7, MAF1, MIDN, CMC2, GDF15, WRNIP1, PPP4C, RPS6, EPB41L4A-AS1, GABARAPL1, HIBADH, PPP1R13L, PPIC, NATD1, NR6A1, FAF2, CENPN, POLR1G, BCAR1, MIR34AHG, HAUS8
FOXP2_TARGET_GENES	0.686221	1	0.00980082	-0.24364	-0.961251	1488	TXNIP, HSP90AA1, ELOVL6, CP, SUCLG2, PRKDC, DAB2, CARS1, SKP1, LRRFIP1, TUT4, TNPO1, EIF2B3, PPIL4, PDIA3, SEC63, BHLHE40, GFPT1, ARPC4, PTBP3, MPDZ, SLC39A10, EEA1, LINC02481, RAPH1, RNF216, CFAP97, LARP7, RIF1, FOXN3, HSD11B1, SEC31A, DEPTOR, CAST, SGMS1, PFDN4, ERGIC1, PTPN11, MRPL4, AKAP9, ERO1A, ABCF1, DENND5B, CCDC186, SSH1, PROX1, TP53INP1, GAK, KANK2, SH3GLB1, NOP14, PABPC1, MYH14, RND3, …
CIC_TARGET_GENES	0.626218	1	0.052325	0.216324	0.960759	299	COMMD6, MGST1, MRPL34, S100A10, MAT2B, RPL31, NGDN, IDH1, HNRNPA2B1, RIPK2, SNRPE, COPS5, MED28, RPL21, FBXO38, RPLP2, MANSC1, TMEM242, ST7, NDUFB3, COA6, PSMA3, LMAN2, RACK1, HNRNPA1, RETREG2, TMEM259, FRK, RPS27A, LSM4, PRDX6, SRRT, DDX47, MRPS22, PTTG1, STRIP1, SMARCE1, MRPL13, NADK2, ANAPC10, ACAA1, DHX38, CAND1, TRMO, SRP54-AS1, PAN2, TP53, ARHGAP1, SLC16A10, MRPS36, OAS3, RSL24D1, POP4, RAN…
RFX7_TARGET_GENES	0.590875	1	0.013213	-0.252966	-0.958287	387	ATF5, LYRM2, RAB27A, PRKAB2, KCTD9, VPS41, BAZ1B, PSMD14, KIAA1958, COPS2, WNK1, MAP3K7, SON, USP48, PROX1, C12orf4, RNF187, TBC1D8B, ABCA5, RB1CC1, ZNF335, SCAF11, STARD5, TPR, PRKCI, RO60, MSL3, RAB14, CCT2, FAM126B, SLTM, PWP1, MMACHC, GARS1, HMGB1, ATP6V1D, CRNKL1, TRA2A, GSPT1, DHX29, NPAT, VPS13B, PKIG, SKAP2, BECN1, HDAC2, SMG7, ZNF24, KLHL22, UBN2, ATM, TMBIM4, DDX23, ACTR2, CTDSPL2, NFKB…
FOXO4_TARGET_GENES	0.618477	1	0.0465458	0.221292	0.957867	233	ZBED5-AS1, ZNF395, ENSA, SPRED2, NCBP2AS2, PRMT5, LASP1, DPY30, PSMA2, POP7, TMEM267, CNNM4, H2AC8, RPS3A, KRT7, RPL37, MRPL51, BLOC1S2, RACK1, UBL5, FDFT1, SSBP1, UBAP1, SNHG1, MRPS22, AJUBA, FBXL12, MAP2K7, MLF2, MOCS3, GALE, RPS6, EED, CREB3L4, DSN1, SRP54-AS1, MRPL33
MEF2D_TARGET_GENES	0.604488	1	0.012782	-0.251411	-0.956274	420	LINC02015, INHBE, CP, TRIM38, MID1IP1, ATAD2, HSPA9, ADIPOR2, LRPPRC, OFD1, TRIB3, WNK1, MAP3K7, SLC38A1, C6orf62, SECISBP2, HJV, LEPROTL1, SPATS2L, USP48, MFAP3L, COL4A2, BPTF, DUSP22, UHMK1, ERBIN, GPRC5C, MAK16, TBL1X, CCNL1, BNIP3L, BRWD1, TRAPPC9, HPN, GABARAP, GBA, TRMT13, ATP2B4, AHCYL2, KAT5, NKTR, ENGASE, ACP2, HEATR5A, ASB8, CNOT7, ZNF576, SEC24C, BCL9L, FOXK2, GGT1, KLF6, ARID4A, NRBF2…
ARID3B_TARGET_GENES	0.532106	1	0.0184812	-0.311739	-0.95615	58	FAM120A, USP48, ATXN2, TENM2, PARN, CEP350, PHF3, TRAPPC9, MALAT1, PPP2R3A, TGFB2, C11orf68, RBM4, ITPRIP, COLEC12, DMAP1, NUP54, FRG1HP
HMG20B_TARGET_GENES	0.70822	1	0.00932057	-0.241636	-0.952432	1350	LINC02015, INHBE, APOB, ALDH1B1, LBP, C5, APMAP, SNX10, RAB27A, PPP1R3C, CSNK1A1, PRKAB2, CTSD, ATAD2, DUSP6, UTRN, SH3KBP1, UFL1, TNPO1, ARL6IP5, EIF2B3, PIK3R1, NUDT3, ST6GAL1, BHLHE40, DSP, TRIB3, TTC3, KNG1, CYP7A1, NUFIP2, SERPINA11, FOXN3, MBNL1, SGMS1, SNORD13, MAP2K6, CDK14, GRINA, KPNA3, RRBP1, TLE3, CAMTA2, ICE1, DST, SHTN1, SEPTIN10, UBR5, MTUS1, LINC00957, NCK1, HMGXB3, USP47, KDSR, M…
ZNF30_TARGET_GENES	0.839623	1	0.152676	0.197051	0.952111	1046	PXMP2, COPS7B, PEMT, GNB2, NDUFC2, RPS15, SEC16B, TSFM, COX20, ETNK1, ISCA1, VDAC2, CASP7, BPHL, ASCC2, SF3B6, SNAPC5, SPRED2, ZFAS1, DENND2C, FANCL, FAXDC2, RPL27, NBDY, QRICH1, PRDX3, LASP1, TOMM20, MRPS16, C1orf35, RPS7, STK38L, FAAP100, SNRPE, KLHL12, DEPP1, RPL11, RPS4X, C22orf39, LINC01719, RAB37, NOL7, ABHD12, MRPL16, CALM3, PCOLCE2, MCFD2, TMEM267, NDUFAB1, FLOT1, FTCD, ISG20, IDI1, ZNHIT…
FOXG1_TARGET_GENES	0.623662	1	0.0122156	-0.249295	-0.951833	453	ITGB1, EHBP1, DMXL1, DUSP6, CS, IL6ST, SMPDL3B, NUDT3, ARPC4, NUB1, SLC39A10, RNF216, SEC31A, LIMA1, KIAA1109, SPATS2L, PLOD3, CPSF2, TLN1, CBX3, SOS1, MATR3, ACTB, DIAPH1, COPA, REV3L, COG6, TPR, ASH1L, MAN2C1, CBX5, PRKCI, RAB14, CEP350, CCNL1, USP35, SECISBP2L, TCEA1, CCT2, FMNL2, ZFC3H1, NSA2, NCLN, PDCD10, FKBP14, PAFAH2, ELMOD3, MARF1, RTN4, EMC10, ENO1, BOD1L1, MBP, MLST8, CLIP1, MMAB, EIF…
ZNF512B_TARGET_GENES	0.556571	1	0.016334	-0.278807	-0.951393	125	SMAD5, PRKCE, DICER1, SPATS2L, TP53INP1, ONECUT1, FGF13, SMAP2, TRAPPC9, SMG1, PAWR, ETS2, KLF6, NR1D2, AMD1, TRPS1, BBX, SMG7, KLHL22, ARID2, PGAP1, PHF21A, F12, FAM217B, ZMIZ1
EBNA1BP2_TARGET_GENES	0.58682	1	0.014288	-0.261084	-0.951249	237	PAG1, GCK, TRIM14, SNORD13, ITPR2, ICE1, UXS1, RNF187, CUX1, OXR1, MYO10, CACNA1D, RFC1, HECTD1, TXNRD2, IL6R, SSB, SLC6A1, BRWD1, LARS1, MMACHC, CPVL, MBD3, ZNF626, SH3BP4, TMF1, GTDC1, VSIG10, ADNP2, SPTAN1, INPPL1, PIGR, SRSF10, INPP5F, DDHD1, AKAP11, RAPGEF4, GIT1, EHD4, STX17, CREBRF, HLCS, GNA11, SPATA6, C16orf72, TAB2, GTF3A, PSME3IP1, EPC2, GCKR, MFN1, PTCD3
HSF2_TARGET_GENES	0.568767	1	0.0153159	-0.267742	-0.951078	181	HSP90AA1, NUCB1, ME1, NR2F2, PLEKHA1, TTC37, CDC42BPA, STIP1, NKIRAS2, HSPD1, MATR3, TPR, SRP72, CAPRIN1, DSE, CCT2, PAXIP1-AS2, HMGB1, BISPR, BST2, ENGASE, TXLNA, HSPH1, ELOVL5, ST13
DMRT1_TARGET_GENES	0.68664	1	0.0526464	0.212027	0.950035	325	GCHFR, PLA2G2A, RPL18, S100A10, MYL12A, SPHK2, GABPA, TMEM87A, RPL32P3, NDUFA2, TMEM267, MTTP, ECH1, ZFAND5, COX7A2L, SNX1, RPL22L1, H2AC8, FMC1, NDUFB3, MRPL51, MARK4, RACK1, ZBTB8OS, KPTN, SNAP23, SNHG3, TSPAN8, CLIC1, INTS14, ATP5PB, MRPL43, CHP1, SH2B1, C11orf1, SMARCE1, MRPL13, MCCC2, KCMF1, GDF15, LSM5, BRD2, MALSU1, SNX8, BTF3L4, TMEM9, CAND1, MRPL46, TPD52L2, AGPS, SELENOP, ELP3, NDUFA4, …
SFMBT1_TARGET_GENES	0.711902	1	0.00926228	-0.241073	-0.94912	1235	CYP51A1, HSP90AA1, CEMIP2, INHBA, EHBP1, ELOVL6, GTF2I, SMAD5, STRBP, MID1IP1, CSNK1A1, PRKAB2, SPTBN1, KCTD9, ROCK2, ATAD2, DUSP6, CYP1B1, SYT17, FBXO2, TNPO1, PCM1, NUDT3, LRPPRC, BHLHE40, RESF1, NR2F2, PTBP3, SLC22A15, GOLGA4, PARP1, PPP2R5E, RNF216, RIF1, HSPA5, SLC38A1, C6orf62, CSNK1G3, SON, CAST, AKAP9, TLK1, APPL1, TTLL11, DNAJC13, KIAA1109, DST, SHTN1, UBE2Q2, ATG12, LDB1, AP3D1, DAAM1, …
HHEX_TARGET_GENES	0.672992	1	0.0104466	-0.243038	-0.947915	775	ANGPTL8, INHBE, MIA2, SCAMP2, PRKAB2, PMM2, LEAP2, DUSP6, UTRN, SESN3, TNPO1, SLC16A1, PCM1, PIK3R1, ADIPOR2, COPS2, DSP, TTC3, WNK1, PPP2R5E, CYP7A1, LARP7, SERPINA11, RIF1, FOXN3, SEC31A, NBN, SNORD13, ZNF318, TLE3, AKAP9, DAAM1, GNS, TBX15, HMGXB3, ABCC4, ZMYM1, MFSD11, ROCK1, EPS8, COX19, GPI, SACS, CALU, ZNF335, PLG, PPP2R3C, HLA-DMA, TCP11L2, GPRC5C, ZBTB38, COG6, TIMELESS, FADS1, USP53, PR…
H1_6_TARGET_GENES	0.69337	1	0.0505748	0.212747	0.9479	308	COPS7B, PCK1, SEC16B, ALDH7A1, COX20, SNRPF, RPS4X, FABP5, FLOT1, FBRS, ECH1, RABAC1, NIT1, ELOA-AS1, SLC30A10, EEF1A1, RHNO1, NECTIN2, MTARC2, COA4, MPZL1, MARK4, PHLDA1, ASXL1, MAPKAPK5, ANXA4, MRPL21, AMZ2, SCAND1, GSE1, DNTTIP1, ZNF780A, ABCD4, RGL2, CNBD2, MOCS3, PMP22, ECI2, RPL26, FBXO28, TMEM9, DPM1, PPP1R18, ATF3, GPT, PRELID3B, PIGC, IRGQ, LPIN3, NAPA, SS18L2, SNHG11, POLE3, SELENBP1, H…
FOXH1_TARGET_GENES	0.640182	1	0.0116565	-0.246885	-0.947817	511	CEMIP2, PRKDC, SMAD5, MIA2, DUSP6, UTRN, TNPO1, CCND1, PPIL4, TAX1BP1, PRKCE, SLC39A10, SLC46A3, ANKRD28, CAST, BLOC1S6, SRRM1, DST, ATG12, OSBPL8, PROX1, ANXA6, STAG3L3, TCN2, NFIA, ANKRD1, SCAF11, ZBTB38, HECTD1, USP53, TXNRD2, MTHFR, DSE, NAA40, GNB5, FGF13, IGFBP3, FGD4, LARS1, RSRC1, ATP9B, MIS18BP1, LRRC2, PIP4P1, RNF13, DOCK7, RTN4, AR, SMPD4BP, TCAF1, NSUN6, IFT74, ARID4A, SPTAN1, NCK2, D…
HOXA13_TARGET_GENES	0.531855	1	0.0192466	-0.328873	-0.94735	40	PTPN11, PLSCR4, USP35, CCT2, RPL7L1, CNOT7, MMAB, MAGOHB, SFSWAP, HACD2, PMS1
WDHD1_TARGET_GENES	0.566855	1	0.0159033	-0.274924	-0.947284	135	MT-ND4L, CAMTA2, MAN2C1, MTOR, SYT7, CENPU, BRWD1, RBBP8, GBA, GARS1, PCYT1A, HMGB1, ATP2B4, POLR2J3, ZNF554, TATDN3, SLC33A1, NCBP3, B4GALT7, GLMP, CDC123, DHX8, SFSWAP, NSL1, WDR11, MT-TN, ARHGEF12, ZMPSTE24, KIAA0586, LSG1, MT-ND4, LRP6, PLCB1, NEK9, KMT2A, CDK11A, CLASP1, TVP23B, KCTD10, BAP1, SMG5, RBBP5, TSR3, P4HB, KDM5A, CLDN4
GLI4_TARGET_GENES	0.795866	1	0.0809972	0.20151	0.946715	617	COPS7B, PEMT, NDUFC2, TSFM, CASP7, PFN2, NDUFA12, HNRNPH3, RPS15A, EPOR, ZNF771, ADGRV1, CWF19L1, RPS7, RPL7A, RPS4X, SLC39A11, NR0B2, MRPL16, SNRPB, RPL15, ARPC3, JOSD1, NOL12, PSTK, TMEM242, TMEM69, RPL22L1, RHNO1, ST7, E2F6, FBXO4, KLHDC9, RPL37, CDC16, TUT1, ZMYND12, MARK4, GTF2B, POLR3E, HNRNPA1, EIF3E, BIRC2, REEP5, NAPEPLD, EXOSC8, MUS81, VPS72, IMP3, SRP9, GTF2IP20, SLC44A1, SSBP1, INTS14…
RORA_TARGET_GENES	0.667088	1	0.0419976	0.221751	0.944608	201	PEMT, NDUFC2, CHASERR, MAT2B, SF3B6, RPL27, GABPA, HMGN2, TMEM87A, RPS7, SRSF7, NGRN, ATP5PF, TMEM230, TMEM69, NDUFB3, TUT1, ZMYND12, BIRC2, SLC27A5, CSTF2T, TMEM101, MRPL13, LSM5, TAF1D, AAR2, ELP3, PSMC2, MTMR4, ARHGAP1, NDUFAF1
HMGB2_TARGET_GENES	0.610587	1	0.0133844	-0.255487	-0.944531	279	TMEM156, ELOVL6, CP, SKP1, CS, HSPA9, MBNL1, CSNK1G3, ZC3H13, ICE1, GNS, CALCOCO1, ETV6, TBC1D1, ZNF335, SEPTIN11, PLSCR4, DIAPH1, HLA-DMA, CAPRIN1, NUCKS1, NCLN, FAM126B, PSMD1, ARHGAP26, AKAP13, ZNF576, SEC24C, RAPGEF2, CHD9, PPIP5K2, TPD52, ST13, TCF4, UFM1, FEZ2, NFKBIZ, ZRANB2, DYNC1LI2, TSNAX, SMG6, MIR99AHG, CCSER2, LRRC40, KNL1, BACH1, SUCO, BANP, EIF4G2, CA13, PEX26, PACSIN2, HS2ST1, NCE…
ZNF197_TARGET_GENES	0.636746	1	0.0120232	-0.248185	-0.944003	420	GTF2I, SLK, MAPT, HSPA9, FASN, TRIB3, DYNC1I2, PTBP3, WNK1, NSD1, PLEKHA1, TMCC1, UBE2Q2, LEPROTL1, DENND5B, KHK, EXOC6, SEL1L, CALCOCO1, ABCA5, IL1R1, ZBTB38, CFL1, TBL1X, CCDC88A, STAU2, THADA, IKZF4, MPND, CCAR1, CEP290, ARAP1, SGPL1, USF2, LARS1, MMACHC, PAFAH2, STAT3, AHCYL2, WSB1, MITF, GSPT1, ING3, ACP2, SEC24C, UBE3C, PUM3, PPP1R12C, RXRA, ARID4A, FANCC, ART4, CPEB4, GIT1, CDC40, SMARCA4,…
ID2_TARGET_GENES	0.850202	1	0.0986245	0.19707	0.943304	783	ALDH2, ZBED5-AS1, GCHFR, CIAO2B, HNRNPH3, SF3B6, SNAPC5, SNHG6, IDH1, TCEA2, EPOR, FAXDC2, HGS, NDUFC1, CRYM, PRMT5, POP5, MRPL32, AK6, TCAIM, TOMM20, ACSS2, MRPS16, OASL, SLC25A53, PSMA2, SNRPE, PON3, BCKDHB, CCT4, NDUFA2, COA1, BET1, NDRG1, MEAF6, MGME1, TFB2M, UNC50, EGLN1, FBRS, CHCHD3, RPLP2, DYNLL1, FAM219A, SPICE1, CREM, EEF1A1, TNRC6C, PSTK, MET, NDUFB3, YWHAQ, NDUFAF6, EMC6, PSMA3, SEM1,…
RAX2_TARGET_GENES	0.563289	1	0.0324488	0.267954	0.941896	55	SNAPC5, RPL4, ETFB, BCAS2, MUS81, IFRD1, PSMA5, PRPF31, KBTBD2, PPP1R13L, EMC4, RNF186, HINT2, RPL27A, POLR1G
NFXL1_TARGET_GENES	0.603912	1	0.01416	-0.261487	-0.941359	204	SUCLG2, USP25, SON, WWC1, SYNJ2, RAB11FIP2, BPTF, TBC1D1, PCNX1, SUCLG2-AS1, TRAPPC9, H4C3, RSRC1, AUTS2, AP1S3, DOCK7, EML2, PRSS8, ETS2, NCOA2, CCDC85C, CD99L2, NCK2, RCAN3, ZDHHC24, RTN4R, APBB2, KLHL22, GMFG, IREB2, DBN1, QKI, VGLL4, C11orf68, PHF21A, H2BC8, GNL3L, TTC39C, MAN1A2, WWC3, LMO4, SULF2
PHF2_TARGET_GENES	0.745575	1	0.00852217	-0.238731	-0.939878	1211	HSP90AA1, PCYOX1, APMAP, EHBP1, MIGA1, SMAD5, SKP1, DMXL1, LRRFIP1, NUCB1, CSNK1A1, SNTB2, DUSP6, BHLHE41, UFL1, ZMAT3, IL6ST, TNPO1, ERCC6L2, PIK3R1, PDIA3, BHLHE40, PRKCE, TRIB3, ATP6AP1, PHF20L1, MICALL1, SYAP1, TMEM38A, RHBDD2, MBNL1, CEP83, TAOK1, B2M, CAST, DICER1, NBN, BLOC1S6, PTPN11, KPNA3, RRBP1, TMCC1, ITPR2, CAMTA2, TLK1, APPL1, ATG10, DST, DENND5B, SEPTIN10, CDC42BPA, OSBPL8, ANO10, …
SETD1A_TARGET_GENES	0.972222	1	0.17245	0.193099	0.937453	1169	ADHFE1, COPS7B, SNRPG, NDUFC2, RPS15, TSFM, CHASERR, CIAO2B, VDAC2, RPL18, TXNDC17, SNRPF, RPS15A, TMEM160, SF3B6, SNAPC5, SPRED2, DHRS1, ATXN1L, NCBP2AS2, ITGAE, RPL27, SPHK2, PIGB, NDUFC1, SLIRP, MDH1, GABPA, TMEM87A, CWF19L1, NDUFAF8, MRPS16, RPS7, SLC25A53, FAAP100, POLR2K, TOR1A, CCT4, MZT2B, SBF2-AS1, ABHD12, MRPL16, RPP30, CALM3, RPL21, KLHL7, IRF1-AS1, NDUFAB1, OXNAD1, SDHB, UNC50, EMC7, …
ZNF34_TARGET_GENES	0.558903	1	0.0178494	-0.307274	-0.935361	55	LPGAT1, SPATS2L, GADD45B, MLEC, LARS1, GBA, SNAI2, PPIP5K2, VPS13B, SLC33A1, NPLOC4, WDR11, MT-TP, DMAP1
NFKBIA_TARGET_GENES	0.6927	1	0.0102161	-0.241524	-0.935255	625	RETREG1, PPP1R3B, GCK, PIK3R1, OFD1, UPB1, NEU4, MICALL1, RAPH1, NSD1, CYP4F22, FOXN3, ARHGAP42, RHBDD2, SLC38A1, SLC19A1, PTGFR, ANO10, NEB, MFSD11, GAK, CDKN1A, RAD50, ADSS1, DUSP22, MATR3, PLPP3, GDNF, PCNX1, RGS12, EFR3A, MTND2P28, SARS1, HPS1, MAN2C1, PEPD, TXNRD2, DSE, NISCH, MYO15B, WDR90, ARAP1, CLTA, TRAPPC9, KMT2E, MMACHC, PTPN23, TRA2A, DLG5, KAT5, SRPRB, ELMOD3, ENGASE, TAOK2, VSIG10,…
ZNF84_TARGET_GENES	0.790823	1	0.00745352	-0.23694	-0.935048	1561	TXNIP, UGP2, APMAP, ITGB1, CEMIP2, EHBP1, MIGA1, HSP90B1, RAB27A, DMXL1, MIA2, CSNK1A1, DUSP6, UTRN, CS, VPS41, SEPTIN6, BHLHE41, HSPA9, GOLGB1, SLC16A1, CCND1, UFSP2, BAZ1B, OPTN, ADIPOR2, LRPPRC, ARPC4, NUB1, DYNC1I2, DNAJC1, PPP2R5E, MAP3K7, LARP7, SEC31A, C6orf62, SON, SECISBP2, SNORD13, ARL13B, ATP6V1A, ZC3H13, PFDN4, TMEM37, AKAP9, EIF4G3, PSAP, ATG12, RRM2B, LZIC, CPSF2, TLN1, KLHL8, RNF18…
ZNF548_TARGET_GENES	0.547656	1	0.0195426	-0.35486	-0.934836	25	NBN, ATP9B, TRAK1, CILK1, ARL4A
ADA2_TARGET_GENES	0.891738	1	0.0803259	0.198228	0.934316	653	COPS7B, PEMT, NDUFC2, CTDSP2, COQ3, RPL18, NDUFA12, RPL31, MKNK2, AMDHD1, SF3B6, RPL9, SNHG6, ITGAE, RPL27, SPHK2, SMIM19, MDH1, GABPA, RPS7, TRABD, CCT4, RPL11, APEX1, RPS2, MRPL16, ELOA, SNRPD1, RPL32, UNC50, SNRPB, ATP5PF, EEF1A1, NOL12, PSTK, TMEM242, TMEM69, CCDC106, RPS3A, NDUFB3, ZNF623, CHCHD2, RPL37, CDC16, COA6, MRPL51, TUT1, MARK4, LMAN2, MRPL18, NREP, MAIP1, PDCD6, SLC27A5, NAA20, HNR…
CREB3L4_TARGET_GENES	0.756083	1	0.00835557	-0.237116	-0.932126	1078	UGP2, GPAM, ARRDC4, HSP90B1, MIA2, KCTD9, ROCK2, LEAP2, GUSB, ADGRG6, PPIL4, BAZ1B, LRPPRC, ARPC4, COPS2, RESF1, NUB1, STRN3, WNK1, GPR155, ERC1, MBNL1, DICER1, ATP6V1A, PFDN4, RAB5B, KPNA3, RRBP1, TMCC1, ZZZ3, DST, UBR5, CCDC186, HMGXB3, MFSD11, NKIRAS2, LINC00963, NOP14, COX19, LGR4, KDM4A, BPTF, HSPD1, MTIF2, MATR3, USP15, MLEC, DIAPH1, PARN, VPS18, MSI2, NCL, USP53, MAN2C1, AREG, THAP6, ZC3H1…
BARHL1_TARGET_GENES	0.955696	1	0.116711	0.192532	0.93022	910	PCOLCE, MGST1, COX20, ISCA1, RPL18, RPL31, TMEM160, SF3B6, DHRS1, ST3GAL2, ZFAS1, CSRNP2, RNF7, TPK1, NCBP2AS2, SPHK2, TMA7, RPA3, CDC26, MZT2A, PRMT5, AK6, TOMM20, RPS7, NEDD9, C5orf15, SNRPE, KLHL12, PON3, POLR2K, CCDC51, UQCR10, NDUFA2, KLHL7, TMEM267, ZNF687, MTTP, UBE2D3, IDI1, EMC7, POLR2H, ZNHIT3, ITGA7, RHEB, CHMP4B, ACAT2, DYNLL1, COX7A2L, NFU1, CREM, CDK5, RPL39L, PSTK, ASAH2B, SNHG8, M…
HOXB6_TARGET_GENES	0.691694	1	0.0105788	-0.242734	-0.929585	485	HSP90AA1, MIGA1, FNIP1, EPRS1, NUCB1, DNAJC3, UFSP2, PCM1, SH2D3A, VPS13A, BAIAP2, NBN, AKAP9, PSAP, RRM2B, EPS8, ANKHD1-EIF4EBP3, GPI, USP14, PBRM1, WASHC4, DIAPH1, GCC2, ANKRD26, RNPC3, PKN2, PAPOLA, SCAF11, STARD5, CDK10, BDP1, USP40, TIMELESS, FADS1, CCPG1, MTHFR, THAP12, ZHX1-C8orf76, FICD, RBBP8, SLTM, PACC1, RAB10, LARS1, FUS, BISPR, MAPRE3, BST2, ELMOD3, TECR, ASB8, PHPT1, ZNF576, TMEM250…
ZNF510_TARGET_GENES	0.565109	1	0.0285819	0.317612	0.927561	24	PIGB, HMGN3, MTFMT, FEM1C
BACH2_TARGET_GENES	0.794112	1	0.00743334	-0.235393	-0.927291	1292	TXNIP, GPAM, TMEM156, ITGB1, ATF5, NRDC, RHOQ, DAB2, SKP1, NMI, TRIM38, SYNE2, KCTD9, ROCK2, ARL8B, GUSB, SYT17, IL6ST, HSPA9, TNPO1, EIF2B3, PIK3R1, PSMD14, KIAA1958, ST6GAL1, LRPPRC, RESF1, TRIB3, LMBRD2, SETX, EEA1, FOXN3, GBP2, BAIAP2, ANKRD28, SGMS1, UBA6, APBB1IP, LIMA1, PFDN4, CDK14, TMEM37, HJV, TTC3P1, DST, UBE2Q2, PSAP, USP48, DAAM1, CCDC186, CPSF2, EIF3A, C12orf4, ARMCX3, MFSD11, CPED1…
ZSCAN31_TARGET_GENES	0.725409	1	0.00943284	-0.238601	-0.926456	672	GPAM, SMAD5, SPTBN1, PMM2, ZMAT3, CCDC69, PPIL4, COPS2, LMBRD2, MFSD6, PAK2, KIF1C, MBNL1, CAST, GFRA1, ITPR2, SLC39A7, LZIC, OSBPL8, EIF3A, ZMYM1, UGCG, MFSD11, NIPBL, TLN1, FAM214A, NOP14, ETV6, BPTF, USP14, MLEC, COPA, MYO10, PKN2, ASH1L, MAN2C1, MTOR, CBX5, ZC3H15, ME2, CCPG1, SMARCC1, MCC, TRAF3IP1, WDR90, ARAP1, PURA, SLTM, RSRC1, TRAM2, LNPEP, GBA, POLR3B, HMGB1, RAI14, USP33, SNX24, LGALS…
ZNF711_TARGET_GENES	0.808893	1	0.00708209	-0.234653	-0.925022	1365	CYP51A1, MIGA1, NRDC, RHOQ, SMAD5, HSP90B1, SKP1, MIA2, SNTB2, HSPA9, TNPO1, GOLGB1, ERCC6L2, FN3K, PCM1, PSMD14, OFD1, SMARCA5, COPS2, LPGAT1, STXBP4, TTC3, MT-ND2, FAM120A, NSD1, CCDC47, SON, DICER1, LIMA1, NNT, SETD2, PTPN11, YLPM1, SRRM1, TMCC1, MRPL4, ZZZ3, AKAP9, MTDH, RRM2B, LZIC, PROX1, HMGXB3, STIP1, PSMD7, RNF187, EPS8, USP47, SMC1A, CEP162, SOS1, CHPF, TRPM7, BPTF, USP14, BRD4, RB1CC1,…
CHAF1B_TARGET_GENES	0.728563	1	0.00936769	-0.238263	-0.924925	664	TXNIP, SKP1, DUSP6, PPP1R3B, CYP1B1, FASN, NUDT3, AFF3, PARP1, NUFIP2, BAIAP2, C6orf62, HOOK3, MTDH, ANO10, MFSD11, UXS1, RNF187, GAK, PABPC1, PTAR1, CEBPA-DT, CDKN1A, KDM4A, TMEM123, DUSP22, SNORD3A, GADD45B, WDFY1, DNAJB14, ACTB, USP15, C6orf47, PARN, REV3L, COPB1, DDX1, SBF2, TMX4, TGOLN2, CFL1, CCDC88A, RAB14, KRBA2, STAU2, CENPU, BRWD1, SMCHD1, TCEA1, NCLN, TNFRSF10D, STT3B, PDCD10, FRG1, TF…
ZFP3_TARGET_GENES	0.649108	1	0.0129646	-0.255389	-0.924065	217	CYP3A5, CEMIP2, PIK3R1, TES, SIK2, ANXA6, ESCO1, CUX1, ARIH1, CMIP, ZNF362, ASH1L, KIF1B, SRPK1, EML2, PCDH9, ZNF576, CPN2, MIEF1, BBX, TCF3, ARPC5L, SRFBP1, LZTS2, RICTOR, TENT4B, SH3BP2, PNKP, HAUS3, DDX5, NPLOC4, PAPLN, WDR25, TIMM44, ZSCAN30, SLC35E1, ZKSCAN2, LAPTM5, RB1, TTC1, AKT1S1, ZDHHC21, PAXBP1, TRIM15, KCNK1, FRS2, GTF2F1, TXN2, RCOR1, TSPAN10, GOLGA5, NDUFV3, WARS1, CEP89, CASTOR3, …
ZNF584_TARGET_GENES	0.611225	1	0.0151418	-0.273187	-0.92342	116	SLK, FASN, DYNC1I2, NSD1, UBE2Q2, CALCOCO1, INTS9, IL1R1, CFL1, CCDC88A, PAFAH2, GSPT1, GGT1, HMBOX1, UBE3C, ARID4A, ART4, SSBP4, SMARCA4, CABIN1
ZSCAN5DP_TARGET_GENES	0.780899	1	0.0078265	-0.234851	-0.922162	1022	MLX, GPAM, HSP90AA1, CALR, NUCB1, ATAD2, PPIL4, BAZ1B, SH2D3A, PPP2R5E, SECISBP2, PTPN11, RAB5B, HJV, MRPL4, TTLL11, ICE1, USP48, GNS, UBR5, OSBPL8, HMGXB3, C12orf4, CMTR1, LNPK, LINC00963, CALCOCO1, HPS5, SYNJ2, KRT19, ANKHD1-EIF4EBP3, TRPM7, CDKN1A, ERLEC1, BPTF, PSMC3, GADD45B, ATXN2, USP15, ERBIN, PKN2, REV3L, SLC35B4, IGF2R, BDP1, SBF2, RFC1, TPR, HPS1, PHACTR2, PEPD, TXNRD2, CFL1, MTHFR, ST…
NR1D1_TARGET_GENES	0.606337	1	0.0156552	-0.278719	-0.920646	98	PIK3R1, NNT, RRM2B, NKIRAS2, SCLT1, USP15, HLA-DMA, DDX1, FAM126B, GPATCH8, APC, H2BC21, NCBP3, NDUFAF2, PNPT1, RICTOR, LRRC40, C17orf80, EIF2S2, BANP, FAM13B, TBC1D5, CRELD1, ZMPSTE24, SRSF11, HEATR5B, IKBKB, TNRC6B, NAPB, NNT-AS1, C4orf33, MELTF, RRP15
HOXB4_TARGET_GENES	0.773056	1	0.00814011	-0.235086	-0.91969	875	HSP90AA1, APMAP, SHROOM1, ATF5, CALR, EPRS1, CS, UFSP2, NUDT3, SH2D3A, SEC63, ADIPOR2, BHLHE40, TTC3, NSD1, RNF216, CSNK1G3, SECISBP2, KIAA1109, ABCF1, RRM2B, PLOD3, CCDC186, FAM214A, TMEM131, WDFY3, TRIP11, ANKHD1-EIF4EBP3, REL, SOS1, DDI2, TRPM7, CASP8AP2, MATR3, WASHC4, ZNF335, KPNA4, PPP2R3C, EHMT1, REV3L, SCAF11, SLC35B4, USP40, TIMELESS, HECTD1, AREG, GOLIM4, NISCH, ZCCHC17, GBA2, SNX13, TA…
TBPL1_TARGET_GENES	0.595426	1	0.0163639	-0.290202	-0.919534	72	PABPC1, PLOD1, SMCHD1, FGD4, GBA, ATP2B4, TRIM25, WDR7, WDR59, CCN2, KHSRP, SNRNP27, CCAR2, NDUFS1, BABAM2, MYO1C, USP24, RANBP1, TRIO, PAXBP1, SLC25A6, TRPM4
ZNF175_TARGET_GENES	0.727903	1	0.00959499	-0.238643	-0.919527	545	CP, SNX10, SLK, PRKAB2, VPS41, UFL1, HSPA9, FASN, PRKCE, TRIB3, DYNC1I2, NSD1, C6orf62, MT-ND4L, LEPROTL1, ANO10, CALCOCO1, MFAP3L, INTS9, ACTB, ALPK1, IL1R1, ZBTB38, RFC1, FADS1, MAK16, CFL1, TBL1X, CCDC88A, EVI5, STAU2, CCNL1, THADA, MPND, TEAD1, BRWD1, CCAR1, CEP290, ARAP1, GPATCH8, LARS1, PAFAH2, SUZ12, ACIN1, HMGB1, MACROH2A1, ARPC5, USP33, ATP2B4, AHCYL2, WSB1, GSPT1, ABHD5, ACP2, DOCK7, SE…
ZNF740_TARGET_GENES	0.785946	1	0.00779754	-0.234166	-0.917532	916	INHBE, LEPR, HSP90AA1, HSP90B1, DMXL1, SCAMP2, ROCK2, PIK3R1, ZYG11B, BHLHE40, STXBP4, STRN3, MICALL1, NSD1, RPS6KA3, RHBDD2, GLUD1, NBN, ATP6V1A, ERGIC1, ZNF318, SRRM1, ZMYM2, CAMTA2, ZZZ3, AKAP9, TLK1, EIF4G3, SLC39A7, ATP11C, PSMD7, LIMS1, TBC1D8B, CBX3, WASL, CUX1, NUCB2, BPTF, CMIP, ATXN2, ARPC1B, SEPTIN11, ACTB, DIAPH1, HLA-DMA, RGS12, VAV2, SOX5, RSF1, IGF2R, YWHAG, NRIP1, ANKRD11, TPR, AS…
ZNF547_TARGET_GENES	0.680597	1	0.0331119	0.235924	0.917398	102	CCL2, SLC17A3, COPS7B, RPS7, NEDD9, RPL37, HINT1, IFT46, ZNF749, GMNN, CPS1, CREB5, FAM149A, CTNNBL1, USPL1, RNF14, SF3A3, POP4, MRPL44
ZSCAN5C_TARGET_GENES	0.61434	1	0.0153097	-0.275818	-0.916788	102	DUSP6, LIMA1, EIF4G3, HMGB1, ATP2B4, TATDN3, MALAT1, CLIP1, ENAH, TSPYL4, RTN4R, NCKAP5, YBX3, KDM1A, ITPRIP, PAPLN, TLK2, NSL1, ZNF608, MYLK, DSTN, MLLT3, TBCA, KCNK1, CCT6B, NFATC2, NSMCE2, CRTAP, DRG2, ELP1, GSTCD, VWA8, CCDC66, TTC23, ZNF217, HSD17B12, ZCCHC9, DNAJC6
ZNF257_TARGET_GENES	0.708748	1	0.0104813	-0.241049	-0.91451	398	GTF2I, SNX10, SLC16A1, CCND1, OFD1, TRIB3, SLCO4C1, CCDC47, LIMA1, SRRM1, HJV, ANO10, PROX1, EPS8, WDFY3, PABPC1, RALGAPA2, DUSP22, CCDC18, ANKRD26, RSF1, STUB1, THOC2, TXNRD2, UBR4, CRAT, ALG3, PACC1, LARS1, SCP2, LNPEP, GBA, ABHD5, ATMIN, PAWR, EI24, EMC10, QSER1, TRAK1, PUM3, TAGLN2, FANCC, SET, PPP2R3A, CDC14B, KIF2A, TGFB2, SAMHD1, CCSER2, IFT20, USP2, TMBIM6, RBBP9, TWF1, YPEL5, WDR12, MTMR…
HOXA2_TARGET_GENES	0.833233	1	0.00656813	-0.232204	-0.914127	1241	TXNIP, SNX10, TRIM24, NMI, SYNE2, CS, CYP2C18, SESN3, PSMD14, OPTN, USP16, COPS2, DYNC1I2, AGGF1, PHF20L1, SLC39A10, DNAJC1, RHBDD2, SLC38A1, NUDT15, CERS6, CEP83, CSNK1G3, PLEKHA1, ATP6V1A, BLOC1S6, YLPM1, KIAA1109, DST, SPATS2L, YIPF5, MTUS1, PRPF4B, LTN1, HMGXB3, CMTR1, ZMYM1, GRB14, NKIRAS2, LNPK, CPED1, EPS8, CALCOCO1, SPTY2D1, TBC1D8B, OPA3, TRIP11, CMTM6, TTC14, COL4A2, RAD50, WASHC4, UHMK…
ZMYND11_TARGET_GENES	0.575011	1	0.0182285	-0.326103	-0.914013	34	ARL6IP5, MFSD11, ACTB, MBD3, STAT3, TCF3, ARHGDIA, MT-TP, MT-ND4
KMT2D_TARGET_GENES	0.735203	1	0.00968533	-0.238667	-0.913103	476	ACSL4, CTSD, DUSP6, PRKCE, TRIB3, BAIAP2, SAA1, LIMA1, PTPN11, ITPR2, HJV, DST, DAAM1, MTUS1, EGFR, ESCO1, LINC00963, LIMS1, KDSR, CBX3, TRIP11, FBXW5, SNORD3A, TSKU, ZNF362, DIAPH1, USP40, LPP, ANKRD11, HPS1, TXNRD2, TBL1X, AKIRIN1, SLC25A44, MFGE8, KRBA2, MCC, CCNL1, THADA, BRWD1, TRAPPC8, RBBP8, SIPA1L1, CPVL, FAT1, C1RL, CDC42EP1, TRIOBP, DOCK7, EML2, BAZ2B, MANBAL, PCDH9, MALAT1, CCDC85C, UG…
LMTK3_TARGET_GENES	0.699933	1	0.0111791	-0.244656	-0.912454	312	GPAM, MAF, FAM99A, PPFIA1, PPIL4, KIAA1958, MAP3K7, BAIAP2, C6orf62, UGT1A4, SECISBP2, PTPN11, MRPL4, CMTR1, ADSS1, EHMT1, TENM2, ZFR, BDP1, TMEM132A, MAN2C1, PPIG, PWP1, AP1S3, CNOT7, ZNF576, BCL9L, GMIP, SPTAN1, RRP1B, ZC4H2, B4GALT7, RRM1, UBN2, ITSN1, MAGOHB, AP2B1, RPN1, WDR59, LRRC40, TMBIM6, TSC2, TWF1, DYNC1H1, RANBP6, BRD9, RPS6KB2, CCDC191, SLC35E1, DDX51, SLC48A1, WDR13, SRSF11, DUS2, …
PRDM12_TARGET_GENES	0.61076	1	0.0161136	-0.289121	-0.912228	70	GTF2I, SPATS2L, RB1CC1, RFC1, SLC6A1, GLG1, AP1S3, SH2B3, QSER1, GXYLT2, NPAT, MLST8, ACACA, DHTKD1
IRF5_TARGET_GENES	0.765397	1	0.00864886	-0.235047	-0.909511	612	SKP1, DMXL1, MIA2, CS, HSPA9, ERCC6L2, SEC63, OFD1, SMARCA5, STXBP4, PARP1, MAP3K7, CEP83, TAOK1, ZZZ3, ICE1, SLC12A2, SLC39A7, CMTR1, STAG3L3, NOP14, FAM184A, RAD50, ERLEC1, ZNF286A, INTS9, MATR3, ZNF335, PLEKHA2, ZNF397, RNPC3, MAK16, SSB, TBL1X, CAPRIN1, DSE, ZFP91, SLC15A4, SMAP2, ZFC3H1, NCLN, STT3B, PURA, SIPA1L1, PYGB, YY1, RAB33B-AS1, RBPJ, PSMD1, LRSAM1, UPF3B, RASA1, PUF60, BAZ2B, SC5D,…
DBP_TARGET_GENES	0.967742	1	0.0781576	0.191324	0.909439	683	COPS7B, PEMT, NAA60, LMCD1, MRPL34, DYNC2I2, ZFAS1, RPL27, SPHK2, HNRNPA2B1, NDUFC1, MDH1, BBC3, POP5, RPL32P3, RPS7, SRSF7, COPS5, DUSP5, NDUFA2, BET1, GRAMD2B, KLHL7, ETFDH, EMC7, CHCHD3, ECH1, FBXO38, AP4B1, RABAC1, PELO, AIDA, LZTFL1, TMEM242, MYL5, RPL22, CDKN2D, NDUFB3, TMPO, FBXO4, SWSAP1, MRPS30, RPL37, PSMA3, SEM1, BLOC1S2, HACL1, LMAN2, RACK1, SNX15, HNRNPA1, MRPL18, ZBTB8OS, ACP6, DPH3…
ZNF184_TARGET_GENES	0.814578	1	0.00713635	-0.231775	-0.908567	936	HSP90AA1, TMEM156, HSP90B1, AMD1P4, ERCC6L2, GCK, SEC63, OFD1, STXBP4, TTC3, MAP3K7, BAIAP2, MBNL1, TAOK1, ARL13B, TMEM37, RAB5B, ZZZ3, TGM2, STAG3L2, SLC12A2, SLC39A7, EXOC6, CCDC22, LINC00957, NKIRAS2, LINC00963, TCN2, NOP14, LIMS1, CUX1, COL4A2, CEBPA-DT, ZNF286A, INTS9, KDM4A, HSPD1, CMIP, GEN1, MATR3, CAPN7, GCC2, RNPC3, TCP11L2, NCL, MAK16, ASH1L, MAN2C1, TGOLN2, IL6R, TBL1X, SYT7, CEP350, …
NR0B1_TARGET_GENES	0.666748	1	0.0130567	-0.256155	-0.906299	174	SMAD5, IL6ST, LPGAT1, SETD2, TMEM37, PTPN11, FNBP1L, CDC42BPA, SIK2, LINC00963, KANK2, WASL, ACTB, ZBTB38, HECTD1, MAN2C1, TBL1X, CCDC88A, CCNL1, KIF21A, LNPEP, GOLGA1, DOCK7, NCOA2, MALAT1, NCBP3, B4GALT7, ENAH, CDC73, SNAP47, USP3
CSHL1_TARGET_GENES	0.665809	1	0.013229	-0.257815	-0.906283	164	CYP3A5, CFAP97, SEC31A, ATP6V1A, TTC37, EGFR, RND3, OPA3, OXR1, MAGT1, FADS1, ZC3H15, NAA40, IFT88, POLA1, RBPJ, BORCS7, ALG11, NCK2, MBP, TIPARP, HERC3, CCN2, POLG, PRKAG2, URGCP, ZNF155, SHANK2, WDR11, TNPO2, IL15, SNX25, OSGEP, ARAP2, ANAPC7, TASOR2, DCTN1
ZNF766_TARGET_GENES	0.802006	1	0.00757885	-0.232028	-0.905628	794	IGF1, GTF2I, CP, SNX10, SLK, NUCB1, GUSB, ARL6IP5, SLC16A1, FN3K, FASN, DYNC1I2, PTBP3, STRN3, WNK1, GLUD1, CAST, TMCC1, ATG10, DST, UBE2Q2, LEPROTL1, USP48, EXOC6, SSH1, CPED1, RNF187, CALCOCO1, NOP14, TBC1D8B, BICD2, MFAP3L, PTAR1, TRPM7, MTIF2, ACTB, DIAPH1, CACNA1D, GPRC5C, SLC35B4, IL1R1, MAK16, AREG, CFL1, RO60, TBL1X, LRIF1, CCDC88A, STAU2, ZFP91, THADA, MPND, FGF13, USP35, CCAR1, CEP290, …
UBP1_TARGET_GENES	0.877584	1	0.00546504	-0.22927	-0.904142	1426	CYP51A1, GPAM, ARRDC4, APMAP, HSP90B1, RAB27A, RAB8A, DMXL1, EPRS1, CSNK1A1, SCAMP2, ME1, TUT4, CITED4, SYT17, UFL1, GHR, HSPA9, GOLGB1, SLC16A1, PPIL4, BAZ1B, NUDT3, NUB1, ERC1, BAG4, MBNL1, SLC38A1, CEP83, SON, NBN, ZZZ3, ANKIB1, MTDH, PSAP, UBR5, SIK2, CCDC186, LTN1, HMGXB3, MFSD11, STIP1, ESCO1, EPS8, SYNJ2, WASL, ANKHD1-EIF4EBP3, NUCB2, FAM111A, FAM184A, TTC14, RAD50, TMEM123, FBXW5, RTN2, M…
AHRR_TARGET_GENES	0.831612	1	0.00673147	-0.230291	-0.903109	954	AKR1D1, APMAP, HSP90B1, LYRM2, RAB8A, PRKAB2, KCTD9, CYP1B1, GHR, IL6ST, ERCC6L2, PIK3R1, KLF10, KIAA1958, SEC63, GAS2L3, BHLHE40, ALCAM, DYNC1I2, GOLGA4, PARP1, MT-ND2, NSD1, MBNL1, SLC38A1, CEP83, UBA6, LIMA1, ATG12, LDB1, SPATS2L, RRM2B, UBR5, HMGXB3, STIP1, ESCO1, LINC00963, TMEM131, EPS8, PABPC1, SOS1, LGR4, CDKN1A, RAD50, RALGAPA2, TMEM123, FBXW5, HSPD1, ERBIN, TCP11L2, REV3L, GPRC5C, YWHAG…
NFE2L1_TARGET_GENES	0.88067	1	0.00539259	-0.228891	-0.902606	1428	GPAM, SLC2A2, AKR1D1, ITGB1, NRDC, HSP90B1, CARS1, SKP1, RETREG1, CSNK1A1, ME1, ATAD2, IL6ST, HSPA9, SLC16A1, TAX1BP1, PSMD14, BHLHE40, RAB3GAP1, NEU4, ERC1, NUFIP2, SEC31A, HSPA5, BAG4, RHBDD2, MBNL1, CCDC47, C6orf62, SON, B2M, ANKRD28, ARL13B, PFDN4, TMEM37, RAB5B, ICE1, ANKIB1, DENND5B, ATG12, SLC39A7, CPSF2, ANXA6, HMGXB3, MFSD11, NKIRAS2, BCYRN1, SH3GLB1, SPTY2D1, BICD2, ATP1B1, ANKHD1-EIF4E…
MSX1_TARGET_GENES	0.673454	1	0.0131651	-0.257673	-0.901603	158	ERCC6L2, STXBP4, MAP3K7, ZZZ3, DST, HMGXB3, HSPD1, TPR, IFT80, CEP350, ZFC3H1, NLN, R3HDM1, YOD1, SLC7A11, DUT, CETN3, DCTN2, MBP, KIAA1217, SRSF10, SKAP2, DRAIC, MAPK14, TMOD3, QKI, PPCDC, USO1, SLC17A1, PFKFB2, SEPTIN7
ZNF532_TARGET_GENES	0.641899	1	0.0292152	0.262371	0.900751	49	RPL32P3, RPL21, RPL32, SNRPB, GCLM, ATP5MG, RPL17-C18orf32, NDUFA4, MRPL44, SEC61B, SRD5A1, NUP205, AIMP1, DTNB, CNPY3, PHF5A, NSUN2, OSTC
NCOA6_TARGET_GENES	0.714401	1	0.0113178	-0.246239	-0.900601	247	ITGB1, SLK, ARL8B, PSMD14, TES, PRKAR2A, RRBP1, SLC12A2, EIF3A, MYL9, TP53INP1, ESCO1, BICD2, OPA3, ADSS1, PBRM1, RGS12, PAPOLA, STUB1, GMPPB, THRAP3, USP46, ING3, KMT2C, CNOT7, MALAT1, FOXK2, UBE3C, TMEM250, PNPLA3, TULP4, WDR45B, GIT1, LZTS3, IKBIP, USP3
PIAS4_TARGET_GENES	0.644129	1	0.0292895	0.259254	0.900263	51	HES4, H2BC5, H2AC8, CCDC106, DNAJB2, TMEM259, IFT46, H1-2, RPL38
MEF2C_TARGET_GENES	0.780063	1	0.00847774	-0.233544	-0.899964	551	SLC22A7, PRKAB2, ARL8B, ME1, GUSB, PPP1R3B, SYT17, SLC16A1, ST6GAL1, OFD1, AFF3, PARP1, B2M, CAST, FUOM, CDK14, DENND5B, KRAS, LZIC, ANXA6, CMTR1, MFSD11, CALCOCO1, NOP14, DUSP22, MTIF2, MATR3, WDFY1, MLEC, PARN, ANKRD11, MAN2C1, DSE, CCDC88A, SNX13, KRBA2, TARS1, CCNL1, SLC15A4, THADA, KIAA0232, SPG7, CCT2, NSA2, FRG1, TFRC, GARS1, HMGB1, ATP6V1D, TRA2A, NKTR, EXOC1, MALAT1, CHD9, PUM3, PPIP5K2,…
ZNF433_TARGET_GENES	0.597552	1	0.0176604	-0.321056	-0.899866	34	SPATS2L, SLC6A1, GLG1, AP1S3, SH2B3, QSER1, GXYLT2, DHTKD1, FCHO2, TTC1, TRIM15, TMEM98, RORA, STX4, COPS3, ACER3
YBX3_TARGET_GENES	0.650788	1	0.0290311	0.260089	0.898795	50	COPS7B, CWF19L1, GNPTG, PER1, METTL25, PPWD1, GPATCH3, EIF2D, CTSA, ZC3HC1, SUPT7L, GET3, NAGPA, NXT2
ZNF2_TARGET_GENES	0.831275	1	0.00688913	-0.229249	-0.895798	822	TXNIP, GPAM, ATF5, KCTD9, CS, ACBD3, GHR, TNPO1, CCND1, PSMD14, NUDT3, RABEP1, RNF216, NUFIP2, KPNA3, SRRM1, TLE3, MRPL4, RBMX, ENPP1, CDC42BPA, CCDC22, SSH1, PROX1, STIP1, TMOD2, FAM184A, BRD4, ZNF335, ATRX, TSKU, MLEC, DIAPH1, ERBIN, PARN, SLC17A5, PAPOLA, RPL13P5, MAN2C1, PRKCI, SLC6A1, HOOK1, MFGE8, SMARCC1, STAU2, PHF3, GNB5, BTG1, FGF13, USP35, SECISBP2L, BRWD1, SPG7, ARAP1, CCT2, NUCKS1, F…
ZNF391_TARGET_GENES	0.814028	1	0.00753636	-0.230548	-0.89488	665	CYP51A1, CALR, ATAD2, SEPTIN6, PPP1R3B, ERCC6L2, EIF2B3, FASN, KIAA1958, OPTN, MAP3K7, NUFIP2, FAM126A, GLUD1, CAST, DICER1, NBN, BLOC1S6, PCCA, TLE3, SHTN1, SIK2, PROX1, KDSR, KRT19, NFIA, PBRM1, ZNF335, TSKU, KIF20B, CAPN7, MLEC, CAB39L, REV3L, NCL, MACO1, PRKCI, SETDB2, RPN2, CCNL1, CENPU, USP35, SMAP2, NSA2, ALG3, STT3B, TFRC, H4C3, KCNB1, OGT, PAFAH2, CPVL, GABARAP, GBA, PYGB, ZNF609, STAT3,…
CDC5L_TARGET_GENES	0.817291	1	0.0354995	0.212437	0.894801	181	ZBED5-AS1, TP53INP2, ARRB2, RPL32P3, RPL7A, LINC01719, NDUFA2, SCCPDH, ANGPTL4, ZCCHC24, FTCD, OXNAD1, KLHDC9, DPH3, GID4, TMEM259, HMGCR, AGAP3, SRRT, CDC42EP4, MRPL43, CASC3, KBTBD4, FN3KRP, GCDH, TRMO, SRP54-AS1, LINC00869, SF3A3, NDUFS3, GSTA4, DDX39B, ANP32E, THRB, CACFD1, RNU4ATAC, BTN2A2, SYNCRIP, NECAP1
ZNF579_TARGET_GENES	0.953988	1	0.056043	0.194716	0.894643	449	COPS7B, ZBED5-AS1, TSFM, GNA13, UNC93B1, RPL18, TMEM219, BBC3, ADGRV1, MAP7D1, RPS7, COPS5, CCT4, RPL11, RPS4X, TMEM191A, APEX2, LINC01767, PAIP2B, DYNLL1, RPL39L, JAGN1, TMEM242, RNF24, AADAT, RGS9, HDDC2, TERF2, ZNF511, HMGN4, MAIP1, COX5A, VAMP4, APOO, KLF4, TDRD7, GINS3, MAPKAPK5, ANXA4, SSBP1, BTG2, RCC1L, KIAA1522, XPC, GSE1, DAGLB, RPL24, MRPL13, KCTD3, VARS1, CORO2A, LSM5, SLC10A3, CDV3, …
CREB3_TARGET_GENES	0.740758	1	0.0105138	-0.241336	-0.893167	282	CA12, SHROOM1, UFSP2, CTSF, CAST, OSBPL8, CALCOCO1, SH3GLB1, COL4A2, ABCA5, DIAPH1, RFC1, CCDC88A, BRWD1, CCAR1, MACROH2A1, WSB1, KAT5, POLR2J3, NSUN4, PPID, EMC10, UBE3C, IFT74, ARID4A, RRP1B, MLST8, ARFGAP3, SKAP2, SSBP4, CPEB4, SPG11, EHD4, IKBIP, DDX23, XIST, WDSUB1, ASPH, FIZ1, GNL3L, ZNF280D, ZNF821, HACD2, SEL1L3, CCAR2, PIGZ, ZCCHC7, OSBP, NUDCD3, NUDT18, MFSD14C, TRNT1, TASOR, TASOR2, PG…
AEBP2_TARGET_GENES	0.838386	1	0.00679328	-0.228554	-0.891767	790	TXNIP, ARRDC4, AKR1D1, CALR, PRKDC, HSP90B1, RAB8A, MIA2, KCTD9, UFSP2, ERCC6L2, BAZ1B, LRPPRC, ARPC4, PRKCE, NR2F2, MFSD6, MBNL1, FAM126A, C6orf62, CSNK1G3, LIMA1, PFDN4, BLOC1S6, RAB5B, RRBP1, AKAP9, CPSF2, SEL1L, LINC00963, SMC1A, ANKHD1-EIF4EBP3, KPNA6, TTLL5, OXR1, KDM4A, ARIH1, USP15, MLEC, DIAPH1, TCP11L2, RECQL, SMC3, MACO1, ANKRD11, ASH1L, MTOR, THAP6, PRKCI, MSL3, KIF1B, AKIRIN1, LRIF1,…
SNAI1_TARGET_GENES	0.91254	1	0.0468689	0.197195	0.891377	343	NAA60, MCCC1, ASCC2, ZFAS1, NDUFC1, PRMT5, TMEM87A, NEDD9, NDUFA2, TM7SF3, ZNF687, GLRX, ISG20, IL15RA, AIDA, SLC30A10, PSTK, H3-3B, PPP3CB, EIF3E, NASP, ZBTB8OS, CCT3, GRB7, HNRNPL, NOL4L, REPIN1, POLR1H, SSBP1, IER5L, KDF1, FOXA1, INTS14, ATP5PB, MRPL43, HSBP1L1, CLDN7, SCAND1, GSE1, AMZ2P1, TMEM101, SMAD3, LAPTM4A, CNBD2, ZNF749, SNX8, BTF3L4, MGAT1, MCM3, RPS6, TJP2, PRPSAP2, AGPS, MTERF4, MF…
ZNF558_TARGET_GENES	0.709091	1	0.0120556	-0.249984	-0.890318	185	SNORD13, SPATS2L, CDC42BPA, EPS8, PRKCI, TBL1X, CCNL1, BRWD1, SMCHD1, NUCKS1, NSA2, RHOG, TFRC, H4C3, GBA, ZNF609, SRPK1, GLG1, SH2B3, QSER1, ENAH, MAN2A1, SMG7, SRFBP1, WWTR1, ZZEF1, RNF115, ATP6V0A1, POR, CCN2, CCDC144B, ZBTB8A, DDX5, WDR70, CLTC, WDR25, WDR11, ZKSCAN2, LSG1, DMAP1, NR1H2, FCHO2, TSC1, MAPK6, PHIP, WTAP, ZNF3, TTC1, ADSS2, FBXW7, PAXBP1, PPP1R26, TRIM15, KCNK1
ZSCAN29_TARGET_GENES	0.9024	1	0.00484604	-0.225765	-0.889834	1343	IGF1, ELOVL6, GALNT1, ATF5, MIGA1, SNX10, SKP1, DMXL1, LRRFIP1, MIA2, CSNK1A1, SNTB2, ATAD2, DUSP6, CITED4, GOLGB1, PIK3R1, NUDT3, KIAA1958, ST6GAL1, RESF1, SLC39A10, WNK1, RAPH1, ERC1, FOXN3, CAST, SGMS1, NBN, BLOC1S6, PCCA, PTPN11, GRINA, TLE3, HJV, MRPL4, TTLL11, RBMX, STAG3L2, EIF4G3, DST, ENPP1, GNS, PRPF4B, C12orf4, STIP1, ROCK1, LINC00963, RNF187, TMEM131, EPS8, LIMS1, ATP1B1, RAB11FIP2, N…
SNIP1_TARGET_GENES	0.961864	1	0.0661924	0.19081	0.889581	551	POLR2J, RPL18, S100A10, RPL31, SF3B6, ERRFI1, RPL36A, DUSP12, SPHK2, CACYBP, RPS7, SNRPE, RPL11, CDKN2A, COA1, RPS2, NOL7, MEAF6, MGME1, TFB2M, RANBP9, KIFC2, ZCCHC24, SNRPD1, TMEM267, ZNF687, FBRS, ECH1, SLC27A3, MRPL12, JAGN1, IKBKG, ANKMY2, POLR2C, RPS3A, ZNF623, TBPL1, PSMD6, PSMB1, SOCS2, SEM1, RRN3, TAF10, SNX15, CCDC90B, DAZAP2, METTL18, COPS9, EIF1, POLR1H, UBAC2, PSMB7, GNAS, CHP1, SH2B1…
MIER1_TARGET_GENES	0.808728	1	0.0343364	0.213965	0.88955	163	GNB2, CTDSP2, KRT86, KRT10, ZCCHC24, ETFDH, DAPK3, KLHDC9, HDDC2, OSER1, LTBP3, UTP4, MAST4, SSBP1, MAD2L1BP, ANAPC11, GNAS, RCC1L, CMC2, GSE1, KBTBD4, FAM89A, TRIM69, UBE4B, PHC2, WIZ, PAOX, SS18, NDUFS3, C17orf58
IRX3_TARGET_GENES	0.63212	1	0.016592	-0.305946	-0.887054	41	HSPA9, TTC37, HMGB1, ELMOD3, NSUN4, SRSF10, CTDSPL2, EIF4G2, FAM133B
EWSR1_TARGET_GENES	0.823241	1	0.00744231	-0.229312	-0.886831	605	IGF1, ATF5, CARS1, DUSP6, UTRN, VPS41, COPS2, DYNC1I2, NEU4, MFSD6, MAP3K7, NUFIP2, B2M, ANKRD28, PFDN4, ZNF318, SHTN1, NCK1, NEB, TLN1, KDSR, FBXW5, HSPD1, ARIH1, GADD45B, DNAJB14, ACTB, USP15, DIAPH1, RGS12, TENM2, TXNRD2, TBL1X, CENPU, HNRNPR, BTG1, PPIG, LINC02362, H4C3, RNF121, PAFAH2, GABARAP, GBA, FUS, ATP6V1D, GSPT1, HABP2, ELMOD3, ACP2, ARHGAP26, FBXO11, PPIF, C22orf46, MALAT1, METTL15, …
SMN1_SMN2_TARGET_GENES	0.79287	1	0.00858884	-0.232252	-0.885659	437	ELOVL6, SMAD5, TRIM24, MAPT, UFSP2, GAS2L3, PRKCE, B2M, ANKRD28, MT-ND4L, KPNA3, DST, PLOD3, ANO10, FAM184A, GPI, PBRM1, ATXN2, SEPTIN11, ANKRD26, USP7, IGF2R, MSI2, MACF1, CBX5, TXNRD2, CCNL1, HNRNPR, CERK, CRAT, FAM126B, SGPL1, SLTM, PWP1, TFRC, ATP9B, FUS, STAT3, TECR, POLR2J3, ARHGAP26, TMTC1, EML2, LGALS3BP, DCTN4, METTL15, ENO1, SLC16A12, SPEN, RCAN3, MLST8, SET, NPM1, USP11, CDK5RAP2, DRAI…
ZC3H11A_TARGET_GENES	0.966238	1	0.0570783	0.191558	0.885175	471	COPS7B, PEMT, NDUFC2, MKNK2, SF3B6, SMIM19, RPS7, BMERB1, MT2A, TAF1C, ABHD12, MRPL16, SNRPD1, TMEM267, UBE2D3, VPS13D, ARPC3, DHRS13, NOL12, TMEM230, PSTK, TMEM242, ZNF74, CCDC106, NDUFB3, E2F6, RPL37, CDC16, COA6, TUT1, MARK4, MRPL49, CCDC90B, UTP4, GLT8D1, SSBP1, INTS14, MRPL21, TOMM5, SCAND1, RAB11B, KBTBD4, CSTF2T, CPSF1, TMEM101, VARS1, PMM1, NADK2, ZNF76, LSM5, AMBRA1, CNBD2, BRD2, TRMT112…
ZNF843_TARGET_GENES	0.826518	1	0.00738848	-0.228913	-0.884037	584	HSP90AA1, EPRS1, DUSP6, RESF1, DYNC1I2, NR2F2, ERC1, MAP3K7, LIMA1, TLE3, DST, LZIC, ATP11C, OSBPL8, MTUS1, STAG3L3, NOP14, WDFY3, HPS5, NFIA, CEBPA-DT, BPTF, SREBF1, TSKU, METAP2, MLEC, HLA-DMA, C1orf21, RGS12, PARN, TCP11L2, REV3L, BDP1, RFC1, PEPD, MTHFR, PRKCI, RO60, TBL1X, SNHG22, MCC, CENPU, MPND, N4BP1, USP35, SECISBP2L, BRWD1, SMAP2, FGD4, KCNB1, ATP9B, PAFAH2, GABARAP, GBA, STAT3, PEG10,…
TP73_TARGET_GENES	0.836201	1	0.00717022	-0.227906	-0.881247	604	MIGA1, HSPA4L, RAB27A, SKP1, GUSB, PCM1, COPS2, PRKCE, AGGF1, RNF216, SEC31A, SGMS1, LIMA1, CDK14, ERGIC1, MRPL4, TTLL11, DST, MFSD11, HPS5, TTLL5, CDKN1A, CASP8AP2, HSPD1, PSMC3, GADD45B, USP15, DIAPH1, PKN2, PARN, RECQL, GPRC5C, RSF1, VPS18, PEPD, IL6R, SLC25A44, NISCH, SMARCC1, MCC, STAU2, ARAP1, STT3B, RAB10, FRG1, H4C3, HPN, SIPA1L1, GBA, TRMT13, HMGB1, AHCYL2, KIF3A, BISPR, BST2, ZDHHC14, S…
LHX3_TARGET_GENES	0.617038	1	0.01803	-0.349359	-0.881106	20	RBBP8, PAXIP1-AS2, SLC7A11, UNC45A, F12, RNY4, TOP2A, GRK6, H3C6, ZFP62, H3-3A
CASP8AP2_TARGET_GENES	0.894974	1	0.0392079	0.202029	0.879829	249	COPS7B, NDUFC2, ZFAS1, RPS7, LINC01719, MRPL16, KLHL7, SNRPD1, ZNHIT3, PSTK, TMEM242, ANKMY2, CHCHD2, RPL37, CDC16, COA6, TUT1, HSPE1, SNHG3, MAF1, SSBP1, KANSL3, HSPA1A, KBTBD4, TMEM101, DAGLB, MRPL13, LSM5, H2BC4, FBXO28, MYH9, MRPL40, MTERF4, SF3A3, MRPS18C, NDUFS3, CCDC12, MRPL44, H1-2, RAB18, DNAJA3, GTF3C3, ZNF12, NSFL1C, RFC2, PEX3, BOLA1, DNAJC25-GNG10, DPM3, PSMF1
ZBTB18_TARGET_GENES	0.833455	1	0.00727838	-0.227938	-0.879727	575	UGP2, GPAM, PCYOX1, UFSP2, SEC63, LRPPRC, MICALL1, SEC31A, SLC38A1, SON, TTC37, RRBP1, HJV, MRPL4, ZZZ3, USP48, MTUS1, RND3, KPNA6, GPI, CDKN1A, TMEM123, FBXW5, PSMC3, ATXN2, TSKU, GCC2, PKN2, PARN, RFC1, CBX5, CCDC88A, KRBA2, MCC, CCNL1, NUCKS1, PDCD10, USF2, SCP2, PIKFYVE, GBA, GARS1, AUTS2, PIP4P1, SNAI2, GPR180, CHMP4C, APC, MARF1, TMTC1, BIRC6, TTLL7, METTL15, TMEM250, YARS1, RRP1B, MGAT4A, …
SNAPC4_TARGET_GENES	0.668563	1	0.0149668	-0.282374	-0.879519	64	GPAM, SNORD13, NUCB2, PARN
RYBP_TARGET_GENES	0.900808	1	0.00502755	-0.223522	-0.878553	1075	CYP51A1, ARRDC4, ARFGEF3, DAB2, NMI, LRRFIP1, CAMK1D, DUSP6, PPP1R3B, BHLHE41, MAPT, ERCC6L2, OPTN, SERINC2, USP25, LRPPRC, BHLHE40, ARPC4, OFD1, COPS2, PRKCE, NR2F2, AFF3, PIGM, TRIM14, SEC31A, RHBDD2, SLC38A1, SGMS1, CDK14, GUCY1B1, TLE3, HJV, AKAP9, ABCF1, SHTN1, ATG12, CDC42BPA, LZIC, EIF3A, PROX1, ANXA6, GJB1, EGFR, LTN1, TLN1, BCYRN1, LINC00963, RNF187, CALCOCO1, KDSR, ATP1B1, ETV6, REL, NF…
COBLL1_TARGET_GENES	0.695755	1	0.0135603	-0.264832	-0.878232	100	OPTN, USP16, DSP, KIF1C, ANO10, USP47, ATRX, MAN2C1, RASA1, ZNF576, ELF1, PTPRG, HERC3, KRR1, ARSA, EPB41L5, MIR22HG, KDM2A, ZNF148, EFCAB14, ASH2L, RAB12, GAPDH, ADAM15, HCP5, MIPOL1, FRS2, PDCD11, SLC66A1
PPARGC1A_TARGET_GENES	0.74843	1	0.0297253	0.233309	0.878033	82	MGST2, CACYBP, CCT4, MRPL15, PCBD1, ZFAND2A-DT, MRPL18, HSPE1, CCT3, CYP4F12, RAB5IF, HSPA1A, ESRRA, ACAA1, CRYZ, USPL1, CCDC117, DDX39B, CTSH, GTF3C3, SERPINH1, CKS1B, APTX, UBB, ZNF227, PGAM5
ZNF589_TARGET_GENES	0.807655	1	0.00835113	-0.230537	-0.876768	416	CP, HSP90B1, SLK, FASN, PRKCE, TRIB3, DYNC1I2, PTBP3, NSD1, LIMA1, LEPROTL1, SSH1, HMGXB3, MFAP3L, NUCB2, FAM111A, INTS9, SREBF1, ACTB, IL1R1, RFC1, FADS1, CFL1, TBL1X, CCDC88A, MPND, BRWD1, RHOG, FRG1, PAFAH2, GBA, ACIN1, WSB1, AKAP13, NCOA2, CLCN7, SEC24C, FOXK2, HMBOX1, UBE3C, PPP1R12C, TLCD2, ARID4A, RRP1B, CDK5RAP2, SPG11, SMARCA4, HIF1A, USP28, MAGOHB, EOGT, TBC1D4, USP6NL, IFT20, PHF21A, W…
FOXD2_TARGET_GENES	0.886645	1	0.00548742	-0.223681	-0.876589	920	RHOQ, LYRM2, SCAMP2, KCTD9, ARL8B, DUSP6, CS, SESN3, HSPA9, TNPO1, PSMD14, NUB1, NR2F2, EIF2AK1, HSPA5, KTN1, CEP83, SECISBP2, SNORD13, PFDN4, BLOC1S6, TTC37, ZZZ3, ICE1, DST, CDC42BPA, ABCC4, TLN1, KLHL8, TMEM131, EPS8, USP47, NOP14, LIMS1, BICD2, AK3, SYNJ2, OPA3, COX19, WASL, ANKHD1-EIF4EBP3, NUCB2, PLSCR4, TPP2, ACTB, MYO10, WDR48, TTPAL, DBF4, FADS1, ASH1L, BMP2K, TXNRD2, CFL1, MTHFR, RO60, …
FOXE1_TARGET_GENES	0.830328	1	0.00749831	-0.227987	-0.876531	521	TXNIP, HSP90AA1, EHBP1, ATF5, LPIN1, PRKDC, DUSP6, TNPO1, CCND1, UFSP2, PPIL4, DYNC1I2, NUFIP2, SGMS1, SRRM1, TLE3, LZIC, OSBPL8, MTUS1, MFSD11, NOP14, PABPC1, LGR4, HSPD1, GADD45B, HLA-DMA, HECTD1, MAN2C1, CBX5, ZC3H15, PEPD, TBL1X, EVI5, MCC, CISD2, ALDH4A1, HNRNPR, MPND, YBX1, RPL7L1, GBA, TRMT13, FUS, STAT3, LRSAM1, GSPT1, TTLL7, MANBAL, PCDH9, MALAT1, ENO1, TMEM250, NR1D2, HSPH1, ARID4A, H2B…
AUTS2_TARGET_GENES	0.792801	1	0.00914142	-0.23405	-0.875838	327	SPTBN1, DUSP6, HSPA9, CCND1, KIAA1958, NR2F2, SLC38A1, CEP83, TLE3, TLK1, DST, ATG12, USP48, UGCG, NFIA, PBRM1, ATXN2, GCC2, REV3L, PHACTR2, ZC3H15, MCC, PHF3, SMCHD1, CEP290, RPL7L1, CPLANE1, LRSAM1, POLL, NSUN4, BAZ2B, CNOT7, FOXK2, SVIL, MXI1, HELZ, SET, ZNF503, EIF4G1, SPRING1, PTPRG, CILK1, WDR7, DSTYK, XIST, PRCP, RNF115, ZEB1, DDIT4, ARHGDIA, IDE, DDX21, ZMIZ1, DNM1L, NIFK-AS1, EIF4G2, C11…
IRX2_TARGET_GENES	0.725704	1	0.0124812	-0.254707	-0.87052	127	MFSD6, SLC38A1, ANKIB1, TCP11L2, STARD5, TPR, USP53, GOLIM4, IKZF4, THRAP3, MMACHC, SLC31A1, BBX, ATM, ACTR2, CTDSPL2, TBRG4, KNL1, TNPO3, DHX8, NSD3, HACD2, ZNF219, PTMA, HS2ST1, UEVLD, HSPA4, KIAA0319L, SERF2, NR1H2
ZA_UNIPROT_Q9UM89_UNREVIEWED_TARGET_GENES	0.66434	1	0.0157342	-0.29589	-0.868476	44	ITGB1, EIF3A, CUX1, RAI14, KLF6, H2BC21, NFKBIZ, FBXL6, NPDC1, NPLOC4, PTMA, LUC7L3, MTHFD1L, ANKRD29, LRP6, TSPAN10, PTP4A2
ZNF7_TARGET_GENES	0.862544	1	0.00662809	-0.224958	-0.868424	581	HSP90AA1, SMAD5, ACSL4, PRKAB2, GUSB, UTRN, CITED4, CCDC69, ST6GAL1, SLC38A1, C6orf62, SNORD13, LIMA1, CDH1, KLB, PCCA, SLC7A2, YLPM1, TMCC1, LDB1, CDC42BPA, PLOD3, FAM214A, EPS8, NUCB2, SNORD3A, IGFBP4, ACTB, METAP2, IL1R1, RSF1, ZBTB38, DBF4, MAN2C1, CCPG1, CCDC88A, EVI5, THAP12, PHF3, N4BP1, SUCLG2-AS1, FGD4, SLTM, H4C3, GM2A, KCNB1, PAFAH2, ACIN1, PYGB, USP46, STAT3, EMSLR, SMG1, PAWR, LRFN3,…
SUPT16H_TARGET_GENES	0.925522	1	0.00434016	-0.220797	-0.868292	1113	UGP2, INHBE, CLGN, HSP90AA1, MAF, CYP3A7, EHBP1, NRDC, SUCLG2, SYNE2, CTSD, FBXO2, CCND1, FASN, STXBP4, PARP1, TMEM38A, SNHG14, FOXN3, KTN1, CCDC47, ANKRD28, CDH1, YLPM1, ZZZ3, DST, UBE2Q2, UGCG, TLN1, LINC00963, EPS8, RND3, CUX1, FAM184A, TRPM7, TMEM123, BPTF, ABCA5, RTN2, TBC1D1, KPNA4, PLG, SEPTIN11, ATRX, TSKU, DNAJB14, ZNF362, ACTB, PPP2R3C, HLA-DMA, EHMT1, PCNX1, MYO10, PAPOLA, USP40, MSI2,…
KLF7_TARGET_GENES	0.993884	1	0.0787778	0.18206	0.866627	691	ACADSB, ENO3, COPS7B, PEMT, GNB2, DYNC2I2, SPRED2, TPK1, RPL27, MZT2A, LTA4H, PICALM, TMEM87A, AK6, RPS7, CD9, SLBP, SLC25A53, TRABD, SNRPE, COPS5, ACAA2, UBE2A, MZT2B, MRPL16, ZCCHC24, CYP1A1, ITGA7, RABAC1, TPT1, RPLP2, PDAP1, NAT9, TYMS, TMEM242, RPL22, PPP2CB, MET, KLHDC9, MAP3K21, RPL37, NDUFAF6, GATA6-AS1, OSER1, NRAS, FAM200B, HSPE1, UCKL1, PDCD6, RETREG2, GNE, TAF9, HNRNPL, CAV1, PINX1, V…
ZNF549_TARGET_GENES	0.972222	1	0.0512406	0.189765	0.866281	408	GLS2, PCOLCE, PCK1, HMGCS2, SEC16B, NAA60, FAXDC2, RPL27, CRYM, LTA4H, ABHD12, SNRPD1, DLGAP1-AS1, MTLN, C1orf53, ARPC3, JOSD1, DHRS13, COA4, RPL37, TUT1, LMAN2, LRIG3, BCAS2, PHLDA1, REPIN1, ASXL1, MAF1, MAPKAPK5, MAST4, INTS14, EPDR1, KANSL3, MRPL21, BIRC3, MAFG, MYO1D, TMEM101, NADK2, ZNF780A, ANKRD40, SLC36A1, LSM5, SLC36A4, SPAG9, CCNC, EFL1, PTPN9, PRKAB1, CDIPT, TRMO, SELENOP, GABARAPL1, A…
INSM2_TARGET_GENES	0.865768	1	0.00655889	-0.224355	-0.866127	579	GPAM, GTF2I, ATAD2, DUSP6, EIF2B3, BHLHE40, PRKCE, KTN1, CSNK1G3, TLE3, MRPL4, SEPTIN10, LZIC, OSBPL8, LINC00957, C12orf4, CMTR1, PTPN14, KRT19, HSPD1, TSKU, METAP2, PARN, RFC1, SMC3, TPR, ASH1L, BCO2, PEPD, TXNRD2, MTHFR, PRKCI, RO60, TBL1X, HOOK1, MCC, CENPU, PHF3, USP35, TEAD1, BRWD1, SMAP2, ARAP1, CCT2, NUCKS1, NSA2, TFRC, H4C3, OGT, PAFAH2, GBA, GARS1, HMGB1, ZNF609, STAT3, DOCK7, PAWR, CLCN…
KAT5_TARGET_GENES	0.881934	1	0.0059361	-0.222633	-0.866039	702	RHOQ, CARS1, EPRS1, RETREG1, SPTBN1, ATAD2, HSPA9, FASN, COPS2, PARP1, RIF1, SLC38A1, CCDC47, C6orf62, CERS6, SLC19A1, NBN, TTC37, YLPM1, MRPL4, LIMS1, PABPC1, CBX3, TTC14, FBXW5, TOP1, MTIF2, MATR3, DIAPH1, HLA-DMA, ZC3HAV1, DDX1, BDP1, ZC3H15, CFL1, RO60, POLD2, TBL1X, MFGE8, SMARCC1, TARS1, CCNL1, BTG1, BRWD1, CCT2, PWP1, KMT2E, MST1, FRG1, THRAP3, H4C3, HLF, HMGB1, TRA2A, PRMT2, ING3, SRPRB, …
ZNF610_TARGET_GENES	1	1	0.074176	0.183521	0.865426	648	GNB2, LMCD1, LONRF1, COX20, AQP11, CYSTM1, DYNC2I2, KTI12, NCBP2AS2, RPL27, SAP18, ARRB2, GCAT, TOMM20, CITED2, PFDN2, COPS5, ACAA2, RPS4X, SLC39A11, RPS29, TAF11, MGME1, RANBP9, MCRIP2, HNRNPM, CHMP7, ETFDH, ITGA7, TPT1, NIT1, PDAP1, C1orf53, JAGN1, LGMN, RTN1, TLE1, RNF24, RPS3A, H3-3B, RAB4A, KLHDC9, RPL37, PRKCZ, RNASEH2C, GTF2B, ETFA, COQ10A, ZNF212, SNX15, NRAS, TMEM251, TMEM106C, REEP5, CY…
TASOR_TARGET_GENES	0.92047	1	0.036827	0.200075	0.861666	223	AHCY, RNF7, H2BC5, RPL32P3, MRPS16, DPY30, FAAP100, MRPL15, NDUFAB1, RPL32, ETFDH, TPT1, CHMP4B, ELOA-AS1, TMEM69, MED29, RIC8A, GCLM, BIRC2, ZBED3, LSM4, GTF2IP20, TGDS, RNF111, DNTTIP1, BET1L, E4F1, GGCX, H2BC4, TOMM7, LINC02482, EED, ITFG1, PRPF31, DNAJC19, EIF3K, NSUN5, ELP3, CTNNBL1, MPG, PCK2, CNOT11, H1-2, EMC8, PSMB6, DNAJA3, ABT1, BOLA1, COX4I1, TAF13, CYCS, PITHD1, NOL6
ZNF654_TARGET_GENES	0.966281	1	0.043221	0.192619	0.861161	320	NEURL3, TSFM, MRPL34, TPK1, NDUFC1, MZT2A, COPS5, RPS4X, SLC39A11, TAF1C, RAB37, ABHD12, IRF1-AS1, CREM, ARPC3, POLR2C, RPS3A, ST7, CYP2E1, PSMD6, SOCS2, AADAT, RNF146, LSM11, ZNF212, KPTN, UTP4, NDUFA6, FOXA1, INTS14, GNAS, FKRP, ITGB5, C11orf1, C15orf48, MYO1D, VARS1, PMM1, NADK2, ARRDC2, SLC36A1, LSM5, STAM2, IFT46, MLXIPL, XPNPEP1, PIGC, RNF216P1, GPNMB, LPIN3, PSME3, ANAPC16, UBE3D, LINC0276…
JDP2_TARGET_GENES	0.958125	1	0.00308387	-0.218156	-0.860943	1529	GPAM, HSP90AA1, RHOQ, SMAD5, CARS1, PPFIA1, NUCB1, CSNK1A1, PRKAB2, CTSD, TUT4, SH3KBP1, TNPO1, PPIL4, PIK3R1, ZYG11B, NUDT3, KLF10, NUB1, PTBP3, TTC3, PIGM, PHF20L1, EIF2AK1, GPR155, RPS6KA3, RIOK3, CCDC47, CEP83, CSNK1G3, GLUD1, NBN, LIMA1, TTC37, HOOK3, EIF4G3, PSAP, SPATS2L, KRAS, YIPF5, AP3D1, KHK, CCDC93, EXOC6, PLOD3, EIF3A, SSH1, ANO10, LTN1, CMTR1, MFSD11, UXS1, ESCO1, ROCK1, LINC00963, …
NUP153_TARGET_GENES	0.946845	1	0.00357309	-0.218278	-0.859525	1261	CYP51A1, AKR1D1, CYP3A5, IPO9, CARS1, SKP1, EPRS1, PRKAB2, ARL8B, CAMK1D, ANGPTL3, PPP1R3B, HSPA9, ARL6IP5, SLC16A1, ERCC6L2, EIF2B3, TAX1BP1, COPS2, LMBRD2, TTC3, EEA1, EIF2AK1, MAP3K7, RIF1, RHBDD2, BAIAP2, TAOK1, NBN, ZC3H13, SRRM1, ZZZ3, TTLL11, KRAS, SLC39A7, CDC42BPA, UBR5, LTN1, ESCO1, PSMD7, BCYRN1, CBX3, MFAP3L, KPNA6, NFIA, CHPF, ZNF286A, MAGT1, BPTF, FBXW5, SCLT1, HSPD1, MTIF2, ARIH1, …
BRCA2_TARGET_GENES	0.928745	1	0.00428864	-0.218737	-0.858958	1031	CYP51A1, MAF, APMAP, SHROOM1, DMXL1, MIA2, CSNK1A1, SEPTIN6, UFL1, GHR, IL6ST, CCND1, UFSP2, ERCC6L2, PIK3R1, TAX1BP1, LRPPRC, ARPC4, PRKCE, MICALL1, SYAP1, MBNL1, KTN1, C6orf62, SECISBP2, SNORD13, PFDN4, BLOC1S6, STAG3L2, MTDH, SLC12A2, EIF4G3, ATG12, CPSF2, ANO10, PSMD7, STAG3L3, KDSR, SMC1A, WASL, GPI, OXR1, CHPF, ZNF286A, SEPTIN11, USP15, MLEC, DIAPH1, TCP11L2, SMC3, ASH1L, STUB1, PRKCI, SSB,…
ELF5_TARGET_GENES	0.831495	1	0.0082423	-0.228412	-0.858884	346	ELOVL6, PGM2, CTSD, VPS41, ZMAT3, GHR, COPS2, EIF2AK1, SECISBP2, LIMA1, PTPN11, ANO10, LTN1, HPS5, TTC14, RAD50, TMEM123, RB1CC1, HSPD1, GEN1, ZNF335, PPP2R3C, ERBIN, HPS1, NSA2, TRAPPC9, FRG1, GABARAP, GARS1, PRORP, PCYT1A, ATP6V1D, ATP2B4, WDR43, GPR180, PPIP5K2, SLC7A11, YARS1, SLC33A1, RAB2A, ECT2, SMG7, DHFR2, NOL10, DDX23, SHKBP1, USP3, NFKB2, SMC6, NOC3L, PIGT, VGLL4, TNPO3, PTPN6, DHX8, F…
SAFB2_TARGET_GENES	0.881861	1	0.00621627	-0.222257	-0.857801	575	APMAP, TMEM97, EPRS1, CS, UFL1, ZMAT3, PPIL4, MT-ATP8, RNF216, CCDC47, SON, ANKRD28, EIF4EBP2, ABCF1, MTDH, USP48, LZIC, PRPF4B, MFSD11, GAK, LIMS1, SMC1A, TRIP11, FAM111A, CHPF, RAD50, TOP1, CALU, SDF2L1, UHMK1, ACTB, C6orf47, STARD5, MAK16, BMP2K, TMX4, POLD2, STRADA, DGCR6L, THAP12, CEP350, RPN2, FICD, FGD4, RSRC1, ACIN1, ACADS, SMG1, ARHGAP26, SLC31A1, KCTD7, MALAT1, CHD9, AHCTF1, SPOPL, MT-R…
NPM1_TARGET_GENES	0.823536	1	0.0088714	-0.231509	-0.856882	283	PRKAB2, ERCC6L2, PCM1, PPIL4, MAP3K7, SLC38A1, YLPM1, ZZZ3, LZIC, TLN1, NOP14, MTIF2, ACTB, COPA, MACO1, IFT80, STUB1, TGOLN2, RO60, MYO15B, BNIP3L, YBX1, ATP9B, NARS1, RBPJ, LRSAM1, PUF60, WDR43, HDLBP, VSIG10, YOD1, RRP1B, NCBP3, AKAP11, TCF3, SMG7, MAPK14, KLHL21, YTHDF2, IREB2, RNF115, CENPB, WDR1, SLC35D1, KDM1A, HNRNPUL1, DDX5, BANP, FNTA, WDR70, RNF167, SEPTIN7, NIFK-AS1, TNPO2, PPP4R3B, I…
BANP_TARGET_GENES	0.886039	1	0.00606733	-0.22152	-0.856522	603	DMXL1, ERCC6L2, ARPC4, OFD1, SMARCA5, STXBP4, MAP3K7, SEC31A, CCDC47, TAOK1, B2M, ZZZ3, SLC12A2, SEPTIN10, SLC39A7, LZIC, NOP14, SPTY2D1, SMC1A, FAM111A, TTC14, ZNF286A, INTS9, MATR3, CAB39L, RNPC3, SLC35B4, NCL, MAK16, USP53, IFT80, TGOLN2, DSE, SETDB2, CEP350, ZFP91, CENPU, SLC15A4, THADA, FZD6, ZFC3H1, SBNO1, PURA, PIH1D1, LARS1, RNF121, SIPA1L1, RAB33B-AS1, SERBP1, ZNF609, RBPJ, TRA2A, KIF3A,…
LCORL_TARGET_GENES	0.836196	1	0.00823119	-0.228436	-0.855978	332	INHBE, ROCK2, UGT2B4, ATAD2, UTRN, PRKCE, TTC3, GPR155, SERPINA11, DICER1, SAA4, SLC7A2, TMCC1, USP47, KDSR, NFIA, TMEM123, TTPAL, ZBTB38, HECTD1, UBLCP1, GNB5, CCAR1, CCT2, CLTA, FGD4, HPN, GABARAP, IL1RN, SRPK1, PSMD1, ATP2B4, KAT5, LGALS1, TMA16, DOCK7, FAM20B, ARID4A, KLHL9, SLC33A1, SMG7, NAA80, GLA, YBX3, NCOR2, HSP90AB1, SRSF5, BAZ2A, SMG6, PGAP1, MIR99AHG, POR, CDC27, PPARD, SH3RF1, MSL1,…
THRA_TARGET_GENES	0.715938	1	0.013697	-0.269703	-0.855695	73	DAB2, MT-ND2, RB1CC1, CEP350, BRWD1, BORCS7, NPAT, MT-CO2, ATM, APH1A, MT-TN, ADAM17, MT-CO1, IBTK, JMY, ZC3H18, DENND6A, C9, ZNF292, HCP5
ZNF669_TARGET_GENES	0.737945	1	0.012707	-0.258011	-0.855614	100	RAB27A, DUSP6, TTC14, INTS9, EHMT1, ZFC3H1, GBA, PCYT1A, STAT3, C22orf46, TRAK1, HMBOX1, YARS1, NCOR2, CABIN1, BAZ2A
DNMT3A_TARGET_GENES	0.860024	1	0.00727163	-0.224709	-0.854968	421	HSP90AA1, MIA2, UFSP2, PPIL4, ARPC4, NUB1, RABEP1, KTN1, ATP6V1A, PFDN4, HJV, ICE1, RRM2B, CPSF2, OPA3, CBX3, COX19, OXR1, HSPD1, ARIH1, TCP11L2, SMC3, IFT80, PRKCI, AKIRIN1, CAPRIN1, RPN2, ALDH4A1, TMUB2, RBBP8, ATP9B, GBA, GARS1, FUS, MBD3, FAT1, ING3, PSIP1, LSM12, NSUN4, ATMIN, PAWR, TTLL7, AKAP13, EMC10, ZNF576, MALAT1, CCDC85C, TMEM250, GRIPAP1, ELOVL5, ANKLE2, CETN3, MLST8, INPP5F, ENAH, P…
BARX2_TARGET_GENES	0.958923	1	0.00314245	-0.216044	-0.851269	1314	TXNIP, UGP2, ARRDC4, AKR1D1, EHBP1, TMEM97, NRDC, RAB8A, DMXL1, SCAMP2, CTSD, GUSB, CS, SESN3, HSPA9, GOLGB1, ERCC6L2, EIF2B3, PPP2R5E, LARP7, RIF1, HSPA5, BAG4, FAM126A, CCDC47, CSNK1G3, SON, SNORD13, ARL13B, LIMA1, NNT, TTC37, RAB5B, TLE3, MRPL4, SPATS2L, YIPF5, MTUS1, LTN1, NCK1, C12orf4, SEL1L, STIP1, NKIRAS2, LINC00963, TRIP11, ANKHD1-EIF4EBP3, TTLL5, KDM4A, MAGT1, SCLT1, CALU, SDF2L1, PPP2R…
METTL14_TARGET_GENES	0.731135	1	0.0131705	-0.263092	-0.850645	83	TRIM38, CCDC110, MCC, STAU2, CCNL1, HMGB1, CPLANE1, NSUN6, SLC7A11, VPS13B, ATM, YTHDF2, SMG6, POR, INO80B-WBP1, CCDC198, PLCE1, LAMP1, FGFR4, MYO9A, TLR3, UBE4A, CLASP1, C1orf74, NFX1, SENP6
HOXA10_TARGET_GENES	0.807784	1	0.00988028	-0.236147	-0.849693	203	CYP51A1, CS, RIF1, TTC37, ICE1, ANKIB1, PLOD3, USP53, MTHFR, NUCKS1, NSA2, IL1R2, PURA, LARS1, LNPEP, RNF13, APC, SLC33A1, METTL8, PJA2, STARD3, PRIM1, SRFBP1, SRSF5, DMXL2, UNC45A, TNPO3, TIMM44, ILF3, ILF3-DT, PPP4R3B, PTCD2, DTX4, USP8, NOL8, RNASEK-C17orf49, TRMT11, RABIF, ASH2L, N6AMT1, DCAF17, RNASEK, CHD2, UTP25, GSS, EIF4A2, LRP6, TXN2, BORCS5, RBM6, CLASP1, CDK4
LHX2_TARGET_GENES	0.934031	1	0.00428864	-0.216619	-0.848204	897	CYP51A1, NRDC, RAB27A, DMXL1, ATAD2, UTRN, VPS41, CYP1B1, GOLGB1, BAZ1B, NUDT3, LRPPRC, ITGA1, GOLGA4, CCDC47, SECISBP2, LIMA1, ICE1, DST, SPATS2L, YIPF5, SLC39A7, USP48, CCDC93, PLOD3, LTN1, MFSD11, PSMD7, CALCOCO1, HPS5, SMC1A, TTC14, COL4A2, RALGAPA2, KDM4A, SDF2L1, DIAPH1, C1orf21, MYO10, PAPOLA, GPRC5C, SLC35B4, STARD5, USP40, MSI2, ERCC2, MACO1, ANKRD11, TPR, CCPG1, PRKCI, UBLCP1, ZCCHC17, …
ARHGAP35_TARGET_GENES	0.737751	1	0.0130224	-0.261678	-0.847377	84	ERCC6L2, SEC63, STXBP4, TAOK1, SNORD13, SLC12A2, NOP14, CBX3, PURA, RBPJ, LRSAM1, BAZ2B, PKIB
ZNF664_TARGET_GENES	0.909063	1	0.00548742	-0.218754	-0.846785	620	RAB27A, KCTD9, VPS41, TRIB3, STRN3, TTC3, RAPH1, SLC38A1, B2M, SNORD13, ZC3H13, WWC1, ANKIB1, CGNL1, SPATS2L, LINC00963, MYH14, OPA3, CUX1, SOS1, DUSP22, ATRX, REV3L, ZBTB38, SBF2, MACF1, ME2, TXNRD2, PRKCI, DSE, CEP350, CCNL1, PHF3, HNRNPR, BRWD1, SMCHD1, SMAP2, FRG1, PAFAH2, CPVL, GABARAP, GBA, RAI14, ZNF609, SHLD2P1, ATP2B4, GLG1, SCUBE1, ZBTB43, ARHGAP26, PLXNC1, SLC20A1, KMT2C, NCOA2, SH2B3,…
DYRK1A_TARGET_GENES	0.909584	1	0.00552463	-0.218673	-0.845161	599	RAB27A, DMXL1, GOLGB1, CCND1, ERCC6L2, PSMD14, SEC63, ARPC4, OFD1, SMARCA5, STXBP4, MAP3K7, CCDC47, TAOK1, PCCA, HJV, ZZZ3, SLC12A2, SEPTIN10, SLC39A7, USP47, NOP14, SPTY2D1, FAM111A, TTC14, INTS9, MATR3, WASHC4, SH3BGRL, RNPC3, SLC35B4, NCL, MAK16, IFT80, TGOLN2, DSE, SMARCC1, CEP350, ZFP91, SLC15A4, THADA, TEAD1, ZFC3H1, PURA, PIH1D1, TFRC, SIPA1L1, YY1, RAB33B-AS1, RBPJ, LRSAM1, C1RL, UPF3B, N…
METHYLCYTOSINE_DIOXYGENASE_TET_UNIPROT_A0A023HHK9_UNREVIEWED_TARGET_GENES	0.764188	1	0.0120332	-0.251804	-0.844167	110	ATAD2, GUSB, UTRN, TRIB3, MT-ND2, UBE2Q2, ATXN2, SYT7, SECISBP2L, FRG1, GSPT1, TRAK1, PUM3, TMEM39B, RFC3, CLUAP1, ATR, INO80B-WBP1, PLCG1, GEMIN5, GTF3A, MT-TN, TMED2, MT-CO1, DUS2, RANGAP1, MT-TL1, RBMS1, FRG1HP
ZBTB1_TARGET_GENES	0.7464	1	0.012795	-0.258789	-0.843869	88	PARP1, LINC00963, NFIA, PHF3, TRAPPC9, GBA, PCYT1A, SC5D, UBE3C, WDR45B, ARID2, VGLL4, SNAPC3, TPM3, FNTA, MTMR12, PRKAA1, KAT6B, PMS1, TASOR, TULP3, TTC1, SMYD4, SLC25A6, CNTNAP2, KCTD10, IBA57, RBBP4, GSTCD, DTWD1
ZNF350_TARGET_GENES	0.952198	1	0.00357637	-0.214397	-0.841852	1023	TXNIP, EHBP1, CALR, TRIM24, RAB27A, TRIM38, DMXL1, NUCB1, PRKAB2, KCTD9, DUSP6, CS, SESN3, GOLGB1, TES, SEC63, MAP3K7, NUDT15, CSNK1G3, CDH1, GUCY1B1, RAB5B, SLC12A2, PSAP, LZIC, ANO10, LTN1, NKIRAS2, KDSR, MFAP3L, ANKHD1-EIF4EBP3, ETV6, PAPSS2, NFIA, TTC14, TTLL5, OXR1, LGR4, ZNF286A, KDM4A, TMEM123, CASP8AP2, HSPD1, KPNA4, ACTB, SH3BGRL, ALPK1, REV3L, MAN2C1, MTOR, CBX5, THOC2, RO60, SSB, LRIF1…
ZNF250_TARGET_GENES	0.987047	1	0.0502506	0.184549	0.839446	395	GCHFR, COMMD6, MCCC1, SF3B6, SNAPC5, ZFAS1, RPL27, PDLIM1, HMGN2, POP5, RPS7, RBIS, COPS5, GALM, MICOS10, MRPL16, RNF139, MCFD2, SNRPD1, ISCU, TMEM242, ANKMY2, RPL37, COA6, MRPL51, TUT1, LMAN2, RACK1, FAM200B, NUDT6, KPTN, PHLDA1, ASXL1, SSBP1, MAD2L1BP, CHP1, MPC2, SH2B1, KBTBD4, UCHL3, AJUBA, EBNA1BP2, GCDH, MGAT1, CD164, RPS6, RPL17-C18orf32, MRPL46, PRPF31, EPB41L4A-AS1, NDUFAF1, SF3A3, MRPS1…
ATF6_TARGET_GENES	0.938592	1	0.00429725	-0.214583	-0.838068	804	UGP2, EHBP1, ATF5, HSP90B1, SCAMP2, UFL1, ERCC6L2, PPIL4, BAZ1B, SEC63, SMARCA5, NR2F2, STXBP4, WNK1, EEA1, ERC1, NUFIP2, SEC31A, HSPA5, FAM126A, BLOC1S6, TTC37, RAB5B, TLE3, AKAP9, ANKIB1, ABCF1, PLOD3, EPS8, CALCOCO1, GPI, SREBF1, CCDC18, CALU, MATR3, ZNF335, USP15, MLEC, COPA, SCAF11, DDX1, TIMELESS, MAN2C1, CBX5, CCPG1, POLD2, INIP, HOOK1, CEP350, ZFP91, SLC15A4, KIAA0232, KIF21A, CCT2, TMUB2…
CBX5_TARGET_GENES	0.905281	1	0.00613843	-0.218783	-0.836329	467	SLC22A7, RAB27A, ARL8B, CCDC69, KIAA1958, ST6GAL1, RESF1, AGGF1, MT-ND2, MT-ND5, EPS8, WASL, TTC14, ZNF286A, DUSP22, MTIF2, WDFY1, PCNX1, SBF2, HECTD1, THADA, MYO15B, TCEA1, WDR90, NSA2, KMT2E, PACC1, FRG1, TRAM2, ACIN1, ZNF609, MIS18BP1, CPLANE1, GSPT1, HDLBP, HECW2, PRSS8, PDIA6, KMT2C, ARFGEF2, TRIM25, SLC29A3, CPN2, SPTAN1, ELOVL2, MT-CO3, MAN2A1, NUDT14, CDC14B, GNA12, PPP2R2A, SNAP47, LZTS2…
ZNF92_TARGET_GENES	0.943771	1	0.00431159	-0.214282	-0.835252	765	ELOVL6, RAB27A, MEGF9, NUCB1, CTSD, SH3KBP1, FBXO2, ADGRG6, SH2D3A, ARPC4, ITGA1, TRIB3, RAPH1, ADCY1, BAIAP2, SNORD13, ERGIC1, HJV, TLK1, ALDH8A1, CCDC22, UGCG, LINC00963, KANK2, LIMS1, PABPC1, OPA3, CUX1, TTLL5, GADD45B, PLPP3, GCC2, PCNX1, CAB39L, COL27A1, LPP, HPS1, PEPD, CFL1, PLOD1, SETDB2, RAB14, MCC, CENPU, MYO15B, USP35, TEAD1, TCEA1, NUCKS1, TMUB2, TRAPPC9, NAIP, HPN, RSRC1, RPL7L1, GBA…
ZNF37A_TARGET_GENES	0.774898	1	0.0121304	-0.253563	-0.83407	94	UTRN, CYP4F22, FOXN3, ADCY6, HLA-DMA, MSI2, AREG, FGFR3, GBA, KMT2C, EIF2B4, TMBIM4, HERPUD1, C11orf68, USP2, TBC1D5, ZNF219, SHBG, MT-CO1, ACVR1C, VDAC1, ERGIC2, CXXC4, NKX3-1, KANK1, FKBP4, LRP6
ZNF707_TARGET_GENES	0.689466	1	0.0162613	-0.324416	-0.833286	22	KIF1B, BRWD1, STARD3, MFN1, HSPA4
SIPA1_TARGET_GENES	0.851808	1	0.0274332	0.219723	0.83254	86	NUDCD2, NGDN, H2BC5, NDUFAF8, NDUFA2, TIMM17B, NFU1
SMCHD1_TARGET_GENES	0.715511	1	0.0154053	-0.306941	-0.82835	28	LRIF1, RPL7L1, METTL15, ERICH2, CEP170, MT-TP, LAMP1, GLCCI1, WASHC2C, TSR3, CNTN3
NCOA4_TARGET_GENES	0.939898	1	0.00470655	-0.21372	-0.827624	626	EHBP1, ACOT12, CSNK1A1, TUT4, CCDC69, EIF2B3, PPIL4, PRKAR2A, RIF1, SECISBP2, FGL1, NNT, PTPN11, MT-ND4L, SRRM1, AKAP9, KIAA1109, KRAS, OSBPL8, ANO10, TP53INP1, TLN1, LINC00963, PABPC1, COX19, WASL, KPNA6, SOS1, NFIA, TTLL5, INTS9, FBXW5, DUSP22, CCDC18, GADD45B, ACTB, PPP2R3C, PLEKHA2, SCAF11, USP7, HPS1, ZC3H15, CFL1, SH3D19, CCNL1, ACACB, IKZF4, USP35, TCEA1, KIAA0232, ARAP1, POLA1, SLTM, ODF2…
ZNF329_TARGET_GENES	0.907508	1	0.00632418	-0.217868	-0.82695	401	CYP3A5, ATAD2, DUSP6, PIK3R1, STXBP4, AGGF1, NACC2, BLOC1S6, DST, ATG12, CMTR1, KANK2, TRPM7, SREBF1, MTIF2, ZBTB38, HECTD1, MAN2C1, PRKCI, KIF1B, CCDC88A, ZFYVE9, NSA2, PDCD10, RSRC1, RNF121, PAFAH2, LNPEP, GBA, HMGB1, STAT3, TMA16, BORCS7, LRP12, TATDN3, PKIB, PPIP5K2, CEBPG, COLGALT1, VPS13B, FANCC, CLIP1, MALT1, SSBP4, HDAC2, NDUFAF2, SRFBP1, MAPK14, KIF2A, PLIN3, SLC25A13, TMBIM4, HSP90AB1, …
HOXD11_TARGET_GENES	0.803058	1	0.011301	-0.246301	-0.82572	110	DPP4, SCAMP2, CAST, OSBPL8, CALCOCO1, TTC14, CCDC18, COPA, ZC3HAV1, PDCD10, FKBP14, MMAB, ELF1, BAZ2A, ATP8B1, MPHOSPH10, DHX8, PPP4R3B, TACC1, PMS1, JMY, CCDC18-AS1, COQ4, COQ7, UBE2B
ZNF561_TARGET_GENES	1	1	0.069641	0.174339	0.818683	596	PPP1R16A, PEMT, GNB2, RBBP7, TSFM, BPHL, DYNC2I2, AMDHD1, SNAPC5, ZFAS1, TPK1, SLC25A4, RPL27, RPA3, TMEM219, HMGN2, CLUH, RBIS, DUSP5, MT2A, SLC2A4RG, RANBP9, MHENCR, CHMP7, CHCHD3, DYNLL1, NAT9, CREM, TYMS, POLR2C, MET, RAB4A, CYP2E1, TBPL1, PSMB1, RPL37, TBCB, CMTR2, MARK4, LMAN2, ZNF511, OAT, CYTH1, TMEM259, CAV1, TDRD7, MUS81, VPS72, PHLDA1, SLC44A1, ISOC1, SSBP1, ATP5PB, SH2B1, ITGB5, MBIP,…
HOXC6_TARGET_GENES	0.970522	1	0.00314245	-0.209072	-0.818654	897	CYP51A1, APMAP, FNIP1, HSP90B1, SCAMP2, PRKAB2, ATAD2, DUSP6, MAPT, GAS2L3, COPS2, PPP2R5E, RNF216, ERC1, NUFIP2, SEC31A, SLC38A1, C6orf62, CERS6, ATP6V1A, LIMA1, KPNA3, MRPL4, ZZZ3, ABCF1, SPATS2L, UBR5, OSBPL8, CMTR1, FAM214A, LINC00963, RNF187, CBX3, COX19, ANKHD1-EIF4EBP3, CUX1, RAD50, PBRM1, SDF2L1, ARIH1, ATXN2, USP15, VAV2, SLC17A5, RELL2, RSF1, TTPAL, BDP1, ERCC2, USP53, AREG, CFL1, SNX13…
PAX8_TARGET_GENES	0.821404	1	0.0254465	0.23285	0.818097	54	DYNC2I2, RPL32P3, DHRS13, NAB2, MAFF
ZNF524_TARGET_GENES	0.896595	1	0.00761684	-0.222024	-0.816246	262	CARS1, TNPO1, SLC16A1, NSD1, SGMS1, TLE3, MRPL4, AKAP9, NKIRAS2, REL, ATXN2, DIAPH1, RFC1, HPS1, MICU3, CENPU, BRWD1, NUCKS1, KMT2E, NMT2, GBA, DOCK7, TTLL7, ALG11, EMC10, PCDH9, MRPS2, SLC33A1, FANCC, NPM1, MMAB, PNPLA3, HDAC2, SMG7, C4orf48, LINC01004, SDF4, SNAP47, MPHOSPH9, CCDC6, PPCDC, KDM1A, C11orf68, NDST2, TMEM183A, PRKAA1, WDR11, ITGB3BP, MYLIP, ARHGEF12, KAT6B, ZKSCAN2, DMAP1, ZNF276, …
CIITA_TARGET_GENES	0.973668	1	0.00289453	-0.207837	-0.815041	953	CSNK1A1, GUSB, SESN3, GOLGB1, NUDT3, MFSD6, DNAJC1, TRIM14, MAP3K7, FOXN3, SON, B2M, DEPTOR, PFDN4, TTLL11, EIF4G3, SLC39A7, AP3D1, DAAM1, PLOD3, NCK1, MAP7D3, MFSD11, TP53INP1, ESCO1, RNF187, TMEM131, USP47, CBX3, CUX1, NFIA, PTAR1, KDM4A, SNORD3A, PSMC3, WASHC4, ATRX, ACTB, MLEC, DIAPH1, HLA-DMA, PCNX1, CAB39L, REV3L, SLC17A5, WDR48, RSF1, TMX4, TXNRD2, POLD2, SYT7, HLA-DRB1, DSE, SLC25A44, SET…
FOXD3_TARGET_GENES	0.73681	1	0.0148386	-0.295022	-0.812763	31	SEPTIN10, ZNF280D, SEL1L3, TLK2, ZMYM4, FAIM, USP24, HIVEP1, RRAS, CSTB, CCDC68, BAP1
CENPT_TARGET_GENES	0.810658	1	0.0244313	0.245974	0.811648	41	H2BC5, H3-3B, KLHDC9, MRPL22, BIRC3, GNAS, UBALD2, MCM3, PER1
FOXR2_TARGET_GENES	0.972908	1	0.0328671	0.191538	0.81028	189	UFD1, KTI12, RPL27, RPL32, RPLP2, EIF3M, PDAP1, EEF1A1, RPS25, RACK1, SAMD10, RPL34, ARFIP2, TAF12, MRPL43, SH2B1, SLC39A9, TRAPPC4, MCMBP, TRMT112, DDX42, RPS6, SURF6, WDR26, SRP54-AS1, TMEM258, ADPRM, UBXN8, RPL8, LYPLA2, RSL24D1, PSMD9, NTHL1
ZNF677_TARGET_GENES	0.807431	1	0.0116272	-0.248172	-0.810212	89	NUDT3, RESF1, CEBPA-DT, ZNF362, RGS12, SLC39A14, TARS1, CEP350, CENPU, GARS1, FBXO9, DYNC1LI2, BAZ2A, C11orf68, LINC00997, ITPRIPL2, MATN2, IBTK, ZKSCAN2, ZNF276, VPS9D1, GGA2, SPATS2, RUFY1, SH2D4A, ZMYND11, TAOK3, INO80E
FEV_TARGET_GENES	0.986534	1	0.00197512	-0.20576	-0.81021	1262	TXNIP, UGP2, CA12, EHBP1, ATF5, CALR, NRDC, RHOQ, HSP90B1, MIA2, CS, PPP1R3B, ACBD3, TNPO1, ERCC6L2, PSMD14, SEC63, ADIPOR2, LMBRD2, STRN3, TTC3, GOLGA4, LARP7, SLC38A1, CSNK1G3, SON, SLC19A1, DEPTOR, NNT, PFDN4, BLOC1S6, TTC37, MTDH, SLC12A2, YIPF5, AP3D1, CCDC186, LTN1, UGCG, PSMD7, FAM214A, RNF187, GAK, HPS5, RPS6KA4, AK3, ANKHD1-EIF4EBP3, ETV6, FAM111A, SOS1, FAM184A, TTC14, CHPF, CDKN1A, HSP…
ZNF577_TARGET_GENES	0.918322	1	0.00669247	-0.216751	-0.80955	319	GTF2I, ARL8B, SNTB2, MAP3K7, SLC7A2, ABCC9, WWC1, AKAP9, SPATS2L, SLC39A7, CCDC186, MAGT1, RB1CC1, ARIH1, TCP11L2, RFC1, SLC6A1, KRBA2, IFT88, TRIM55, BRWD1, ARAP1, PAFAH2, GLG1, AP1S3, GRN, SH2B3, QSER1, FOXK2, PUM3, PPIP5K2, GXYLT2, COLGALT1, MLST8, RRM1, CDC40, SNAP47, ACACA, SCRN3, DHTKD1, LRRC40, C11orf68, COIL, WDR70, AACS, HACD2, ZNF219, WDR11, ITGB3BP, SPAG1, STAG2, SRSF11, DUS2, PIPOX, B…
ZNF407_TARGET_GENES	0.992978	1	0.0014717	-0.2046	-0.807081	1461	IPO9, ATF5, CALR, RAB27A, RAB8A, DMXL1, GUSB, UFL1, GOLGB1, SPTLC3, PCM1, BAZ1B, PSMD14, KIAA1958, ARPC4, DYNC1I2, STXBP4, AGGF1, STRN3, GOLGA4, PHF20L1, DNAJC1, ERC1, LARP7, FOXN3, SEC31A, CCDC47, SON, SGMS1, BLOC1S6, RAB5B, SRRM1, TLE3, HJV, TTLL11, ANKIB1, GNS, PLOD3, ANO10, KLHL8, LNPK, ROCK1, CALCOCO1, MINPP1, KDSR, HPS5, MFAP3L, ANKHD1-EIF4EBP3, CEP162, FAM111A, KPNA6, TTC14, GPI, RAD50, ER…
TERF2_TARGET_GENES	0.888415	1	0.0264533	0.21613	0.80702	78	ST3GAL1, RNF7, GRAMD2B, LZTFL1, NAV1, NUGGC, CHMP1B, PSENEN, TMBIM1, RSL24D1, VMP1, BCDIN3D, KAT7, PLAAT2, SLC25A29, JMJD1C
ZNF101_TARGET_GENES	0.96855	1	0.0323083	0.191114	0.806509	184	GNB2, SMIM27, TSFM, BET1, SNRPD1, ITGA7, DYNLL1, AIDA, FBXO8, RPL13A, UTP4, VPS72, ZNF444, SSBP1, KBTBD4, SMARCE1, TMEM101, PMM1, RPL26, TOMM7, TRAM1, DNAJC19, EPB41L4A-AS1, USPL1, SF3A3, NDUFS3, MRPL44, COPS7A, METTL25, PSMB6, KAT7, RPL38, TM9SF4, PRR14, TOMM22, EIF2D, REPS1
BARX1_TARGET_GENES	0.981058	1	0.00260597	-0.20559	-0.806206	958	UGP2, ARRDC4, ATF5, CALR, HSP90B1, MIA2, SCAMP2, KCTD9, SLC16A1, PCM1, TAX1BP1, LRPPRC, ALCAM, PIGM, MAP3K7, SON, LIMA1, RAB5B, ABCF1, LZIC, GNS, CCDC186, CPSF2, NCK1, MFSD11, PSMD7, KDSR, OPA3, ANKHD1-EIF4EBP3, KPNA6, CDKN1A, PSMC3, PLSCR4, DIAPH1, TCP11L2, STARD5, VPS18, SMC3, HECTD1, NCL, FADS1, USP53, AREG, MTOR, TMX4, PRKCI, TARS1, CEP350, RPN2, CKAP5, ZHX1-C8orf76, CCNL1, CENPU, IKZF4, ALDH…
CDC73_TARGET_GENES	0.931481	1	0.00610292	-0.213761	-0.805046	353	MLX, ATF5, EPRS1, ACBD3, NUFIP2, MBNL1, SECISBP2, PFDN4, TLN1, NKIRAS2, PBRM1, MTIF2, USP15, DIAPH1, SLC25A38, EHMT1, NCL, TPR, MAN2C1, TBL1X, MYO15B, FRG1, PAFAH2, POLR3B, KAT5, GRN, TATDN3, SCAMP3, CHD9, ELK4, AHCTF1, FANCC, RRAGC, B4GALT7, USP11, CHAC2, EHD2, SGK3, TMBIM4, TIPARP, RAD23A, SMARCC2, NOC3L, CCDC144B, KNL1, SNAPC3, RBM4, TSC2, SRSF4, PTPN6, MPHOSPH10, WDR70, TADA2B, EIF4G2, CA13, …
KAT2A_TARGET_GENES	0.979982	1	0.00277575	-0.205489	-0.804689	903	CYP51A1, HSP90AA1, GTF2I, ATF5, PRKDC, SMAD5, HSP90B1, SKP1, PRKAB2, KCTD9, ATAD2, GUSB, CCND1, COPS2, LPGAT1, WNK1, RNF216, CCDC47, SECISBP2, DICER1, SNORD13, BLOC1S6, HJV, EIF4G3, LZIC, CPSF2, ANO10, RNF187, CALCOCO1, NOP14, LIMS1, PABPC1, TRIP11, COX19, PBRM1, HSPD1, MTIF2, SNORD3A, MATR3, UHMK1, WDFY1, TPP2, PPP2R3C, MLEC, HLA-DMA, DDX1, MTOR, ZC3H15, TXNRD2, CCPG1, CCDC88A, IFT88, ZFP91, CCN…
ZNF746_TARGET_GENES	0.837971	1	0.0245981	0.234153	0.803878	49	MAP7D1, JUND, SOCS2, TMOD1, GATA6, SMAD3, BRD2, DENND4B, ATF3, HNRNPU, ITGB3, HIVEP2, TSC22D3
ZNF816_TARGET_GENES	0.928531	1	0.00655658	-0.215294	-0.803013	313	TRIM38, UFSP2, BAZ1B, COPS2, KDSR, ZNF286A, TBC1D1, EHMT1, HECTD1, TMEM132A, IL6R, BTG1, MYO15B, KIAA0232, FZD6, FGD4, PIH1D1, PAFAH2, GBA, POLR3B, ZNF609, STAT3, POLR2J3, GPR180, APC, RTN4, ALPK2, SYNJ2BP, SVIL, PPIP5K2, MXI1, SLC33A1, SHROOM3, PKIG, SAMD9, SMG7, CLUAP1, CILK1, DSTYK, ALOX12P2, HERC3, CYP39A1, CCSER2, LRRC40, IDE, PHF21A, FIZ1, NPLOC4, DHX8, WDR70, ZMYND19, SNRNP27, NIFK-AS1, WD…
ZBTB7B_TARGET_GENES	0.992972	1	0.0015284	-0.203514	-0.802198	1374	UGP2, HSP90AA1, HSP90B1, CARS1, LYRM2, RAB8A, DPP4, SCAMP2, KCTD9, PMM2, ATAD2, DUSP6, HSPA9, TNPO1, GOLGB1, ARL6IP5, SPTLC3, PCM1, SH2D3A, SERINC2, SMARCA5, COPS2, STXBP4, LMBRD2, DNAJC1, VPS13A, SYAP1, RNF216, RHBDD2, FAM126A, CCDC47, SON, CAST, ARL13B, PCCA, RAB5B, KPNA3, TTLL11, EIF4G3, ATG12, YIPF5, LZIC, PLOD3, CCDC186, TLN1, FAM214A, EPS8, CALCOCO1, AK3, OPA3, COX19, NUCB2, CEP162, REL, SO…
HOXC11_TARGET_GENES	0.764767	1	0.0139938	-0.279493	-0.801549	39	DUSP6, RAB5B, TPR, TRMT13, GARS1, MT-RNR2, CPEB4, USO1
ZBTB24_TARGET_GENES	0.988681	1	0.00215361	-0.203435	-0.799171	1039	AKR1D1, CLGN, ELOVL6, PGM2, EPRS1, DEXI, NUCB1, ATAD2, SESN3, CCDC69, SLC16A1, PCM1, DSP, NUB1, SLC22A15, DNAJC1, FOXN3, RIOK3, CAST, SNORD13, ARL13B, MRPL4, TLK1, MTDH, SPATS2L, USP48, CCDC93, SIK2, SNX22, SSH1, ANO10, CMTR1, TMOD2, CPED1, RNF187, SH3GLB1, MFAP3L, CEP162, KLHL24, OXR1, CHPF, HSPD1, ATXN2, KPNA4, PLPP3, DNAJB14, MLEC, SH3BGRL, C6orf47, ANKRD26, COPB1, SLC35B4, USP40, BCO2, TGOLN2…
THAP1_TARGET_GENES	0.995892	1	0.00113018	-0.202434	-0.798843	1528	CYP51A1, APMAP, EHBP1, MIGA1, NRDC, HIPK2, SKP1, MIA2, ARL8B, GUSB, CS, MAPT, UFL1, ZMAT3, TAX1BP1, USP16, ARPC4, OFD1, COPS2, LMBRD2, PPP2R5E, RIF1, RIOK3, TAOK1, DEPTOR, SGMS1, SNORD13, ZC3H13, RAB5B, MRPL4, TTLL11, USP48, LZIC, GNS, PLOD3, OSBPL8, CCDC186, ANO10, LTN1, HMGXB3, ESCO1, GAK, TMEM131, HPS5, COX19, NUCB2, CEP162, KPNA6, SOS1, RAB11FIP2, CEBPA-DT, TRPM7, RAD50, BPTF, USP14, CCDC18, …
KDM1B_TARGET_GENES	0.813232	1	0.0118451	-0.251966	-0.798379	72	SETX, HJV, LPP, HECTD1, ARPC5, CPLANE1, NKTR, PAWR, RAPGEF2, DHX36, AKAP7, ATG14, ECT2, ICE2, SLC25A3, PABPC4, SCMH1, UGGT1, RBM39, RNY4, MED16
NFRKB_TARGET_GENES	0.996791	1	0.00113018	-0.200426	-0.790736	1487	SHROOM1, MIGA1, SUCLG2, CSNK1A1, ATAD2, TUT4, HSPA9, TNPO1, PPIL4, PSMD14, SEC63, ST6GAL1, PTBP3, GOLGA4, SLC39A10, PARP1, NSD1, RIF1, SEC31A, MBNL1, SLC38A1, NBN, PFDN4, BLOC1S6, PTPN11, SRRM1, ZZZ3, AKAP9, TLK1, DNAJC13, EIF4G3, ATG12, SPATS2L, LZIC, CCDC186, CPSF2, PRPF4B, HMGXB3, C12orf4, KLHL8, LINC00963, KANK2, USP47, TRIP11, CUX1, KPNA6, NFIA, ERLEC1, INTS9, BPTF, HSPD1, PSMC3, MATR3, ZNF3…
PAF1_TARGET_GENES	0.792751	1	0.0130198	-0.265207	-0.789957	48	SNORD13, TTLL5, SNORD3A, ACIN1, SCAMP3, TCAF1, KLF6, FAM3A, EXOSC6, PABPC4, RALBP1, NPIPA9, EIF2AK4, CLASP1
ZNF708_TARGET_GENES	0.878123	1	0.0243361	0.224218	0.787771	54	SNAPC5, AK6, TAF9, SRP9, TP53RK, BTF3L4, ZNF346
ZNF322_TARGET_GENES	0.978385	1	0.00359927	-0.203315	-0.787138	619	EPRS1, CRIP3, KCTD9, SH3KBP1, ERCC6L2, ZYG11B, TAX1BP1, TES, NUFIP2, SON, SNORD13, MAP2K6, DST, SPATS2L, AP3D1, UGCG, UXS1, LINC00963, LIMS1, TBC1D8B, GPI, HSPD1, ARIH1, ATXN2, ARPC1B, SEPTIN11, ZNF362, KIF20B, PPP2R3C, HLA-DMA, PCNX1, MYO10, SOS2, GPRC5C, LINC01881, ASH1L, CFL1, CCPG1, STRADA, TCEA1, CEP290, ZNF684, KMT2E, RPL7L1, GBA, PRORP, PYGB, STAT3, KIF3A, GRN, CDC42EP1, HDLBP, TMEM87B, AP…
MAPK3_TARGET_GENES	0.795782	1	0.013128	-0.26853	-0.785471	43	B2M, MFSD11, ACTB, MAN2C1, SLC20A1, MALAT1, H2BC21, RBM4, GPX1, EXOSC6
CDH4_TARGET_GENES	0.806697	1	0.0127561	-0.261958	-0.784497	50	MT-ND4L, ITPR2, GADD45B, SOX5, CACNA1D, ATP6V1B2, SLC29A3, KNL1, POLG, RELCH, MT-ND4
ZSCAN21_TARGET_GENES	0.956037	1	0.00568938	-0.208506	-0.783603	343	PIK3R1, KIAA1958, MICALL1, PARP1, SLC46A3, NUFIP2, BAG4, DEPTOR, ERGIC1, TTC37, SLC12A2, CPSF2, CMTR1, FAM184A, KDM4A, NCL, ASH1L, KRBA2, THADA, PHF3, BRWD1, SMAP2, MGLL, PIKFYVE, GBA, FUS, HMGB1, ATP2B4, CDC42EP1, EML2, TTLL7, TATDN3, CEBPG, ENAH, BBX, SMG7, CPEB4, SRFBP1, MAPK14, WWTR1, LZTS3, NCOR2, TMBIM4, SRSF5, ARID2, QKI, KDM1A, BACH1, FNTA, CUL2, TLK2, NSL1, FAM133B, ZNF608, SH3PXD2B, ZMP…
ZNF146_TARGET_GENES	0.98851	1	0.00280784	-0.200878	-0.783508	777	SLC3A1, ITGB1, EEF1A2, STRBP, MIA2, KCTD9, ATAD2, CCDC69, TAX1BP1, MT-ATP8, ADIPOR2, RAB3GAP1, DYNC1I2, SLC22A15, TTC3, RABEP1, MFSD6, ZC3H13, PFDN4, CDK14, PTPN11, TLK1, DNAJC13, LZIC, LTN1, C12orf4, CMTR1, LNPK, CCDC18, MTIF2, ZNF335, METAP2, MLEC, SBF2, RFC1, MAN2C1, PEPD, SLC6A1, CCDC88A, CCNL1, CENPU, SUCLG2-AS1, SECISBP2L, BRWD1, CCAR1, WDR90, ALG3, FAM126B, ODF2L, OGT, PAFAH2, GABARAP, GBA…
NUFIP1_TARGET_GENES	0.816374	1	0.0231837	0.253343	0.782621	30	SLBP, MEMO1, E2F6, KANSL3, MTERF3, INTS10, RNU4ATAC, BCL2L2, KRT8, PTDSS1, PTEN
ID1_TARGET_GENES	0.992889	1	0.00219863	-0.199716	-0.782314	910	APMAP, ITGB1, ATF5, TMEM97, RHOQ, PGM2, NMI, RETREG1, CSNK1A1, SESN3, UFSP2, PIK3R1, BHLHE40, EIF2AK1, BAG4, SLC38A1, SECISBP2, BLOC1S6, TTC37, RAB5B, MRPL4, ZZZ3, AKAP9, ATG10, KIAA1109, AP3D1, GNS, OSBPL8, MFSD11, TLN1, LINC00963, PABPC1, TRIP11, TTLL5, ADSS1, INTS9, CALU, PSMC3, PGAP4, KPNA4, MLEC, SOS2, COPB1, SCAF11, GPRC5C, DDX1, TMEM132A, TPR, ASH1L, MAN2C1, SRP72, CCPG1, MTHFR, RO60, POLD…
UBE2I_TARGET_GENES	0.813165	1	0.01264	-0.260656	-0.780596	50	SYT7, USP35, BRWD1, DUSP11, METTL15, ARFGAP3, STOML1, GOSR1, DHX8, PHAX
ZNF213_TARGET_GENES	0.973017	1	0.00477124	-0.20388	-0.774912	411	HSPA4L, KCTD9, DNAJC3, PPIL4, BAZ1B, GAS2L3, FAM120A, MAP3K7, SGMS1, NBN, SPATS2L, AP3D1, MFSD11, USP47, WDFY3, SPTY2D1, RTN2, PSMC3, GADD45B, PAPOLA, SBF2, LINC01881, RFC1, TIMELESS, RTN3, HPS1, ZNF518B, CCNL1, USP35, CCDC122, BRWD1, NUCKS1, SBNO1, PAFAH2, GBA, GARS1, GLG1, LRSAM1, GRN, SH2B3, TATDN3, QSER1, YOD1, UBN1, ACAP3, CSNK2A2, N4BP2, ENAH, SMG7, CPEB4, DCP2, MBTD1, CILK1, YTHDF2, WLS, K…
FOXN3_TARGET_GENES	0.994809	1	0.00220358	-0.197906	-0.774538	880	APOB, HSPA4L, EEF1A2, STRBP, MID1IP1, LRRFIP1, SPTBN1, ROCK2, UTRN, BHLHE41, FBXO2, PIK3R1, FASN, OPTN, DYNC1I2, STXBP4, FOXN3, BAIAP2, FGL1, GRINA, RRBP1, TLE3, CAMTA2, TLK1, PSAP, SPATS2L, SEPTIN10, TIMP2, LNPK, TMEM131, KCNMB3, RAB11FIP2, TTLL5, CHPF, RAD50, TOP1, WASHC4, HLA-DMA, SOX5, GPRC5C, USP40, DAB1, HECTD1, LRP5, HPS1, MAN2C1, PEPD, SSB, ZCCHC17, TRAF3IP1, IFT88, RPN2, ACACB, PER2, PHF…
ALKBH3_TARGET_GENES	0.963053	1	0.00562818	-0.206727	-0.774111	329	UGP2, CCND1, COPS2, LZIC, LTN1, CPED1, TTC14, KDM4A, MTIF2, MLEC, GCC2, COPA, DDX1, PRKCI, CCT2, NSA2, ALG3, PDCD10, RNF121, PCYT1A, FUS, HMGB1, TMA16, EML2, TATDN3, METTL15, PPIP5K2, VPS13B, SLC33A1, H2BC21, JAK1, STARD3, PHKA2, SMG7, INTS6, SNAP47, DSTYK, ITSN1, HIF1A, SRSF5, LRIG2, ZNF195, CDC123, INO80B-WBP1, MVB12A, SBDSP1, TMBIM6, TNPO3, MPHOSPH10, CCAR2, NSL1, ZCCHC7, WDR11, SENP1, ITGB3BP…
ZNF563_TARGET_GENES	0.970161	1	0.00513622	-0.204319	-0.771268	364	ACBD3, GHR, PIK3R1, BHLHE40, ADRA1B, LEPROTL1, CDC42BPA, PROX1, UXS1, USP47, WASL, TTLL5, GPI, SACS, CASP8AP2, TBC1D1, HLA-DMA, ME2, SSB, POLD2, HLA-DRB1, RAB14, GNB5, SMAP2, SGPL1, ODF2L, PIH1D1, LARS1, ATP9B, CDKL5, HABP2, ZBTB43, HDLBP, BORCS7, SCAMP3, FBXO46, ARMC7, CD99L2, HELZ, ELOVL2, EIF2B4, PRIM1, BMPR1A, CDC14B, EXTL2, SLC2A11, SPG11, LZTS2, STOML1, ATP6V0A1, DDIT4, ZNF195, VGLL4, C17or…
HDGF_TARGET_GENES	0.932653	1	0.0077329	-0.215628	-0.769433	188	HSP90AA1, SH2D3A, NUFIP2, LINC00963, PABPC1, AK3, USP14, DUSP22, RTN2, DAB1, PLOD1, CKAP5, SMAP2, CLTA, RAB10, ARPC5, AP1S3, LRSAM1, ETS2, TCF4, CLUAP1, PRXL2B, ITSN1, FBXL6, ASB7, GIGYF2, SYNC, NSD3, CEP164, SPAG1, RNASEK-C17orf49, ASAP3, OMA1, GRPEL1, SHMT2, CSNK1D, FTX, PDLIM2, SPOP, TMEM170A, RSU1, EIF4B
PGM3_TARGET_GENES	0.944842	1	0.00710018	-0.211548	-0.765231	215	GTF2I, BAZ1B, FASN, KLF10, PAK2, ZMYM2, MFSD11, NOP14, GADD45B, PARN, LINC01881, HECTD1, MTHFR, KIF1B, SMARCC1, PER2, ARAP1, GBA, ARPC5, STAT3, MAPRE3, DMWD, HDLBP
WRNIP1_TARGET_GENES	0.994342	1	0.0026858	-0.196429	-0.765067	737	TXNIP, GTF2I, HSP90B1, CRIP3, ARL8B, PPP1R3B, ST6GAL1, NUB1, RNF216, CSNK1G3, B2M, PTPN11, TLE3, ZMYM2, ANO10, ZMYM1, TLN1, KPNA6, TOP1, CAPN7, MLEC, DIAPH1, RNPC3, TCP11L2, YWHAG, ANKRD11, MAN2C1, MTOR, ZC3H15, CFL1, CAPRIN1, MFGE8, SRGAP1, CKAP5, CENPU, IKZF4, BTG1, FXR1, TCEA1, NSA2, SBNO1, RSRC1, GBA, POLR3B, SERBP1, ARPC5, STAT3, ATP2B4, DUSP11, C1RL, ABHD5, CHD1L, TMF1, ATMIN, ZNF554, EMC10…
ZNF394_TARGET_GENES	0.969628	1	0.00600544	-0.205633	-0.759633	277	ELOVL6, MIGA1, SUCLG2, SMAD5, GPR37, TRIM14, NBN, DST, ATG12, SPATS2L, SEPTIN10, COL4A2, ZNF286A, USP15, SCAF11, NRIP1, CCDC88A, BTG1, SUCLG2-AS1, BRWD1, WDR90, TAF1B, ETS2, NCOA2, TRAK2, RASEF, SRSF10, NPM1, BBX, MAPK14, GLMP, ALOX12P2, KRR1, CEP104, IDE, PHF21A, BIVM, DHX8, ARIH2, DNM1L, CMAS, ZBTB18, ITGB3BP, SULF2, TYW5, KIAA0586, NEDD4, ZNF148, DUS2, SURF1, GUCY1A1, ZNF564, NUP54
TAF9B_TARGET_GENES	0.986659	1	0.00434016	-0.198729	-0.75675	423	MAF, CARS1, KLF10, BHLHE40, TRIB3, CSNK1G3, SGMS1, PFDN4, HJV, ZZZ3, PSAP, ATG12, LZIC, CPED1, PABPC1, TRIP11, PBRM1, PSMC3, ATRX, COPA, DDX1, MACO1, THOC2, TBL1X, CCDC88A, CCNL1, SLC15A4, CRAT, BTG1, BRWD1, FXR1, TRAPPC8, ALG3, USF2, TFRC, RPL7L1, RNF121, OGT, SERBP1, ZNF626, LRSAM1, ATP6V1B2, NSUN4, ACP2, HDLBP, TATDN3, SEC24C, MALAT1, GBE1, GRIPAP1, LMAN1, CNOT4, ARPC5L, KCNQ1OT1, INTS6, HSP90…
PCGF6_TARGET_GENES	0.853875	1	0.0118501	-0.25019	-0.753756	52	RFC1, EVI5, ARFGAP3, NOC3L, ZCCHC7, SCAPER, TASOR, TASOR2, ARMC6, SPOP, UBE2B, MFAP1, TMEM116, ABLIM3, PHF20, EBLN3P, CCDC126, UTP11, DERL2, CDIP1, LACTB2, THAP7, ZNF473, SUGP2, CENPS, CCNT1, DHDDS, MGA, DNAJC11, ALDOA
ZSCAN18_TARGET_GENES	0.842576	1	0.0126554	-0.263782	-0.752156	38	CPSF2, SMAP2, GBA, TCF3, SMG7, SRFBP1, CABIN1, KDM1A, ZKSCAN2, CNTNAP2, DRG2, GSTCD, KAT6A, DHX33, MTF2, RBFOX2
E2F2_TARGET_GENES	0.999697	1	0.00143517	-0.191211	-0.75182	1098	ARRDC4, TMEM97, PRKDC, LYRM2, RAB27A, SKP1, MIA2, ROCK2, ATAD2, SPTLC3, PCM1, BAZ1B, LRPPRC, ARPC4, ALCAM, STRN3, NUFIP2, RIF1, SEC31A, RIOK3, CCDC47, CEP83, CSNK1G3, LIMA1, SPATS2L, USP48, LTN1, HMGXB3, STIP1, KDSR, MFAP3L, ANKHD1-EIF4EBP3, ETV6, COL4A2, CASP8AP2, PSMC3, MATR3, ATXN2, PPP2R3C, MLEC, C1orf21, TCP11L2, RECQL, GPRC5C, STARD5, YWHAG, SMC3, FADS1, MTOR, THAP6, PRKCI, TBL1X, NAA40, TA…
ADNP_TARGET_GENES	0.866938	1	0.0113683	-0.244428	-0.749696	58	MAPT, MFSD6, MACF1, SRPK1, NBEAL1, GGT1, EHD2
CEBPZ_TARGET_GENES	0.999799	1	0.0012371	-0.190296	-0.748891	1167	UGP2, ARRDC4, AKR1D1, APMAP, EHBP1, RAB8A, MEGF9, KCTD9, CS, MAPT, IL6ST, GOLGB1, EIF2B3, BAZ1B, ATP6AP1, PIGM, PPP2R5E, SLC46A3, TMEM38A, MAP3K7, NUFIP2, RIF1, HSPA5, FAM126A, TTC37, RAB5B, RRBP1, ZMYM2, MRPL4, RBMX, AP3D1, LZIC, LTN1, NCK1, SEL1L, STIP1, RNF187, COX19, ANKHD1-EIF4EBP3, SOS1, TTLL5, FBXW5, HSPD1, MTIF2, CALU, SDF2L1, ERCC2, MACO1, ANKRD11, MAN2C1, MTOR, MINDY3, CBX5, POLD2, INIP…
DICER1_TARGET_GENES	0.91276	1	0.0231147	0.220088	0.748016	47	HNRNPH3, LINC01719, KLHL7, TMEM259, RPL24, RNF216P1
ZNF33A_TARGET_GENES	0.944355	1	0.00814011	-0.214758	-0.74514	144	HSPA4L, VPS13A, MAP2K6, LINC00963, KRT19, SREBF1, CCDC18, ARIH1, REV3L, MACF1, CCNL1, RAB33B-AS1, HMGB1, WDR43, N4BP2, TULP4, SHKBP1, CEP170, ZNF224, WDR70, ZNF155, PEX26, EPB41, TGFBRAP1, TUBG2, MTHFD1L, SLC37A3, SPOP, PAXBP1, IQGAP2, RASSF8, GOLGA2P5
TOX4_TARGET_GENES	0.94535	1	0.00812233	-0.214221	-0.742776	143	DMXL1, SETX, RAB5B, ZZZ3, C12orf4, MFSD11, ANKHD1-EIF4EBP3, PSMC3, PKN2, MACO1, MPND, NUCKS1, ARID4A, INPPL1, SMG7, MAPK14, GBF1, DCAF7, CREBRF, HNRNPUL1, MTMR12, SNRNP27, SFSWAP, SP1, GUF1, OSBP, MT-TP, PRMT9, MLLT3, TOM1L2, CHD2, FRYL, TOP2A, CASD1, CDK12, EIF2AK3, H2BC12, SMG5, SETD1A, RBM27, MED7, DNM2, P4HB, INO80, CEP44, RPS9
ELF2_TARGET_GENES	0.999899	1	0.00113018	-0.188361	-0.741522	1205	CYP51A1, ARRDC4, APMAP, CARS1, LYRM2, RAB27A, CSNK1A1, SCAMP2, PMM2, VPS41, ACBD3, HSPA9, SLC16A1, PCM1, PPIL4, PSMD14, SH2D3A, ADIPOR2, LRPPRC, ARPC4, PPP2R5E, TMEM38A, MAP3K7, NUFIP2, SEC31A, BAG4, CCDC47, C6orf62, PTPN11, HJV, ATG12, SPATS2L, USP48, AP3D1, LZIC, PLOD3, PRPF4B, LTN1, C12orf4, HPS5, TRIP11, ANKHD1-EIF4EBP3, TTC14, RAD50, CCDC18, MTIF2, MATR3, PGAP4, ZNF335, PPP2R3C, MLEC, DIAPH1…
HOXA1_TARGET_GENES	0.999593	1	0.00198058	-0.189237	-0.740439	874	UGP2, GPAM, NRDC, FNIP1, RAB27A, TNPO1, PPIL4, GAS2L3, RESF1, PHF20L1, SYAP1, RNF216, FAM126A, SECISBP2, PTPN11, DST, YIPF5, SLC39A7, USP48, AP3D1, GNS, LTN1, CMTR1, GAK, TMEM131, EPS8, HPS5, COX19, TTC14, TTLL5, RALGAPA2, INTS9, TOP1, HSPD1, MTIF2, CALU, DIAPH1, ANKRD26, C1orf21, COPA, MYO10, BDP1, VPS18, NRIP1, ERCC2, DAB1, MAN2C1, ZC3H15, PRKCI, SSB, DSE, SLC25A44, RAB14, MYO15B, ARAP1, CCT2, …
HES4_TARGET_GENES	0.993901	1	0.00399421	-0.193852	-0.740435	459	ARRDC4, HSP90B1, EPRS1, CSNK1A1, SCAMP2, TNPO1, ERCC6L2, CAST, PLOD3, HMGXB3, COX19, ZNF397, CAB39L, SLC35B4, NCL, SH3D19, MTHFR, PRKCI, SETDB2, ZFP91, UBR4, ZHX1-C8orf76, MPND, USP35, NSA2, STT3B, MST1, THRAP3, NARS1, ATP6V1D, TRA2A, KAT5, TMA16, AZI2, RTN4, NCOA2, CNOT7, TXLNA, ENO1, MYORG, YARS1, AMD1, CETN3, SRSF10, CLIP1, NPM1, AKAP8L, UFM1, PPM1G, HNF4G, LZTS2, DDX23, IWS1, UNC45A, MVB12A, …
ZNF239_TARGET_GENES	0.829867	1	0.0134626	-0.280867	-0.739911	25	MAPT, SH2B3, SMG7, NCOR2
HSD17B8_TARGET_GENES	0.989068	1	0.00539009	-0.195641	-0.727399	299	TMEM97, KCTD9, ATAD2, WNK1, MAP3K7, LARP7, NUDT15, GUCY1B1, LTN1, C12orf4, FAM111A, CASP8AP2, TOP1, CCDC18, GEN1, KIF20B, RECQL, IFT80, CKAP5, HMGB3, TCEA1, NUCKS1, RSRC1, TRMT13, HMGB1, MIS18BP1, AHCTF1, DUT, FANCC, YME1L1, MALT1, RRM1, RFC3, ECT2, APLF, KPNA2, PRCP, SMC6, RSRC2, KNL1, POLG, HPGD, NSD2, BRD9, FBXL20, CTCF
ZNF528_TARGET_GENES	0.998205	1	0.00346354	-0.189112	-0.727014	523	DMXL1, SYNE2, ATAD2, PCM1, NR2F2, BAIAP2, NBN, AP3D1, SIK2, HMGXB3, USP47, CEP162, FAM111A, ZNF286A, BPTF, SREBF1, GEN1, SLC35B4, ANKRD11, MINDY3, MTHFR, SLC6A1, PHF3, CISD2, SPG7, PDCD10, MSH3, MSL3P1, GBA, GARS1, HMGB1, RBPJ, KAT5, MIF, PIP4P1, POLR2J3, CHMP4C, BORCS7, EML2, KMT2C, DCTN4, EMC10, LRRN2, MRPS2, RAPGEF2, FOXK2, TCAF1, SLC33A1, FANCC, DENND4C, SMG7, C4orf48, NDUFAF2, ZNF8, APBB2, S…
KLF14_TARGET_GENES	0.97242	1	0.00712731	-0.204342	-0.725574	180	STXBP4, MRPL4, LZIC, LINC00957, HSPD1, SYT7, BRWD1, PAFAH2, GABARAP, HMGB1, STAT3, PUF60, ACP2, TTBK2, COLGALT1, TAGLN2, MEGF8, SRSF10, TJP3, TCF3, SMG7, PRXL2B, SNAP47, TMEM104, STOML1, CCDC144B, INO80B-WBP1, TNPO3, WDR11, MYLIP, ARHGEF12, ZMPSTE24, DMAP1, ZNF276, VPS9D1, NR1H2
ZNF560_TARGET_GENES	0.85628	1	0.0129751	-0.271862	-0.722056	26	COPB1, PHPT1, OSBPL1A, CCDC144B, TTC1, TRIM15, MKLN1, CAPN2, AAGAB
TBX3_TARGET_GENES	0.992274	1	0.00549736	-0.194095	-0.717937	281	UGP2, HSP90B1, CS, SERPINA11, TTC37, STIP1, CBX3, KDM4A, CAB39L, COPB1, PRKCI, TBL1X, SECISBP2L, RAB10, LARS1, ATP9B, RPS6KA1, KAT5, VNN3, NKTR, SLC25A26, ETS2, DCTN4, VPS13B, RRAGC, MMAB, EIF2B4, DRAIC, DHFR2, INTS6, MAPK14, TMEM104, TIPARP, CALM2, SDAD1, LRRC40, TPP1, CCAR2, PSME3IP1, WDR11, PPP4R3B, OSBP, SSR4, SRSF11, TIMMDC1, DCTN1, PIPOX, LCMT2, AARS1, CEBPZ, TSC1, CUTA, ERGIC2, TMEM170A, T…
ZNF582_TARGET_GENES	0.89715	1	0.0116711	-0.247644	-0.71021	39	DDI2, PHPT1, STX17, PTMA, MARK3, ZFX, ASH2L, CHD2, CHD1, GLIS2, GSS
PTTG1_TARGET_GENES	0.910111	1	0.0109915	-0.236699	-0.705041	48	UFL1, TRIB3, LEPROTL1, MAK16, SEC24C, ZNF8, EOGT
LMX1B_TARGET_GENES	0.895238	1	0.0206059	0.251625	0.701009	20	RPS29, HMGCR, GPRC5D-AS1, AGPS, SPRTN, SRI, ENC1, HMG20A
SETBP1_TARGET_GENES	0.980482	1	0.00735706	-0.199958	-0.697006	150	EPRS1, SNORD13, USP48, DDI2, PBRM1, PKN2, ZC3H15, DGCR6L, TCEA1, CEP290, SLC31A1, LRRCC1, COA8, NSUN6, MRFAP1L1, ZZEF1, WDR7, ZEB1, ASB7, SENP8, PARG, EPC2, HS2ST1, MT-TP, CEPT1, RALGAPA1, ANAPC7, VAMP8, UTP25, EIF4B, MCTS1, FKBP15, MYO9A, CEP192, PDSS2, GNL3, MRPS12, MZF1, BAG5, CIAO3, SUPT5H, PAF1
ZNF791_TARGET_GENES	0.889933	1	0.0121029	-0.252732	-0.696258	31	BRWD1, GBA, FEZ2, SRFBP1, STX17, FCHO2, TTC1, TRIM15, STX4, RAB11FIP5, CYP2D6
ZNF586_TARGET_GENES	0.884051	1	0.012622	-0.264064	-0.689029	24	TMEM131, ERCC2, GBA, TXLNA
ZNF704_TARGET_GENES	0.941119	1	0.00998727	-0.221404	-0.687756	63	LZIC, CPSF2, PEPD, PIK3IP1, CLCN7, KLHL18, KPNA2, HSPBAP1, ATP6V0D1, MIR22HG, MTHFD1L, TTC1, TAF3, ATP6V0B, EXOC2, CEP57L1, KMT5B, GSTCD, KAT6A, MIA3, G6PC3, CCND3, WDR81, DUSP3, CRY1
ZNF595_TARGET_GENES	0.981248	1	0.0235996	0.189333	0.686395	65	SF3B6, TCEA2, SLC39A11, RPL37, SSBP1, INTS14, PSPH, CCNC, SELENOH, SMIM26, SF3A3
RPA1_TARGET_GENES	0.915831	1	0.0117126	-0.245973	-0.673277	30	CSNK1G3, MT-ND4L, GRN
PTPRA_TARGET_GENES	0.989559	1	0.0246046	0.180672	0.673257	77	MGST3, CWF19L1, CYP4F2, RPS29, MICB, GNAS, FNDC5, FAM161A, RPS6, RABGGTB, APPBP2, NUP205, AGBL5, AP3M1, ITGB1BP1, MRPL3, C15orf61, INKA2, ARMCX5-GPRASP2, MEN1
CAVIN1_TARGET_GENES	0.952408	1	0.00993487	-0.21874	-0.672513	59	UFL1, LEPROTL1, MAK16, MPND, WSB1, SEC24C, ARID4A, ZNF8, EOGT
TFCP2_TARGET_GENES	0.954104	1	0.00995081	-0.218176	-0.667488	57	HJV, TPR, KMT2E, KAT5, SNX24, MALAT1, LINC01004, TMBIM6, SDSL, EIF4G2, XPO1, ODR4, CDK4, KCTD10, DUS3L, MRPL48, OGA
HOXD1_TARGET_GENES	0.975235	1	0.0214713	0.197878	0.652942	41	ISCA1, NDRG1, NUP93, EMC4, AP1AR, TBCD, APBB3, UBA5, DENND5A
RBL1_TARGET_GENES	0.933596	1	0.0113972	-0.236918	-0.652693	31	MPDZ, AVEN, KNL1, POLG, NDST2, CTCF, WDR53
CDX1_TARGET_GENES	0.933088	1	0.0115519	-0.23996	-0.647587	28	STARD5, KAT5, SMG6, ITGB3BP, CHD2, CIC, ZCCHC2, LRP6, KCTD10, COQ10B
NKX2_8_TARGET_GENES	0.95309	1	0.0201344	0.218703	0.645526	25	MYL12B, CALM3, FBXL12, NDUFB1, FAM53C, ITGB1BP1
TRIP13_TARGET_GENES	0.967821	1	0.0101106	-0.212549	-0.63077	47	TRIM24, LRIF1, ZNF626, MSANTD4
ZNF157_TARGET_GENES	0.969419	1	0.0111886	-0.219865	-0.579208	25	GBA, PRSS8, LMO4, KIDINS220, VPS51, VANGL1, CXXC1, LMF1, CCN1, PKD1, ARID1B
SIX4_TARGET_GENES	0.972561	1	0.0108689	-0.212493	-0.578737	29	DLG5, CLIP1, USP2, CLTC, HSPBAP1, PPP4R3B, STAG2, FBXW7, PLXNB1, CASTOR3
ZNF623_TARGET_GENES	0.998886	1	0.00905205	-0.170769	-0.530466	63	SPATS2L, SREBF1, BRWD1, GBA, RBPJ, TGFB2, DNM1L, RNF167, SFSWAP, ZSCAN30, ITGB3BP, DMAP1

## Sheet: Table2_Differential_expression
ensgene	symbol	p_value	p_adj	log2_fc
ENSG00000108788	MLX	5.87675e-24	6.51261e-20	-1.78677
ENSG00000130173	ANGPTL8	3.05598e-18	1.69332e-14	-1.20673
ENSG00000123689	G0S2	2.77349e-17	1.02453e-13	-1.31466
ENSG00000265972	TXNIP	4.71765e-17	1.30703e-13	-1.16345
ENSG00000170509	HSD17B13	2.32917e-16	5.16236e-13	-1.20815
ENSG00000001630	CYP51A1	2.15664e-13	3.98331e-10	-0.462695
ENSG00000169764	UGP2	5.07705e-13	8.0377e-10	-0.401152
ENSG00000119927	GPAM	3.5932e-12	4.97748e-09	-0.629081
ENSG00000140450	ARRDC4	1.58394e-11	1.95036e-08	-1.06742
ENSG00000143627	PKLR	8.5459e-11	9.47057e-08	-0.75329
ENSG00000262785	PKLR	8.5459e-11	9.47057e-08	-0.75329
ENSG00000134538	SLCO1B1	1.43543e-10	1.44614e-07	-0.606157
ENSG00000231574	LINC02015	1.75331e-10	1.61918e-07	-0.540027
ENSG00000139269	INHBE	2.52047e-10	2.1486e-07	-0.608619
ENSG00000101981	F9	3.07861e-09	2.32072e-06	-0.4579
ENSG00000137204	SLC22A7	3.1412e-09	2.32072e-06	-0.788598
ENSG00000139194	RBP5	4.17064e-09	2.88869e-06	0.488301
ENSG00000288369	RBP5	4.17064e-09	2.88869e-06	0.488301
ENSG00000133048	CHI3L1	9.60778e-09	6.26314e-06	-1.65092
ENSG00000105550	FGF21	2.13476e-08	1.23804e-05	-0.999627
ENSG00000163581	SLC2A2	2.23432e-08	1.23804e-05	-0.448043
ENSG00000198814	GK	2.18425e-08	1.23804e-05	0.640557
ENSG00000122787	AKR1D1	5.11765e-08	2.70065e-05	-0.346995
ENSG00000112299	VNN1	7.32804e-08	3.69133e-05	0.377974
ENSG00000119711	ALDH6A1	8.19643e-08	3.94925e-05	0.396666
ENSG00000144481	TRPM8	1.53831e-07	7.10317e-05	-0.661665
ENSG00000084674	APOB	2.16605e-07	9.60168e-05	-0.405183
ENSG00000074410	CA12	2.45561e-07	0.000104666	-0.326159
ENSG00000153132	CLGN	4.11789e-07	0.000169017	-0.524087
ENSG00000116690	PRG4	6.2402e-07	0.000246978	-0.503094
ENSG00000196177	ACADSB	6.94519e-07	0.000265402	0.433653
ENSG00000008311	AASS	8.16934e-07	0.000301775	0.620452
ENSG00000144891	AGTR1	8.96224e-07	0.000320386	0.693119
ENSG00000106258	CYP3A5	1.43096e-06	0.000480543	-0.289711
ENSG00000116678	LEPR	1.41596e-06	0.000480543	-0.436173
ENSG00000137124	ALDH1B1	1.7059e-06	0.000556023	-0.307526
ENSG00000080824	HSP90AA1	2.14056e-06	0.00059563	-0.26445
ENSG00000106804	C5	2.0548e-06	0.00059563	-0.292738
ENSG00000106853	PTGR1	2.04349e-06	0.00059563	0.302026
ENSG00000115919	KYNU	2.06777e-06	0.00059563	0.404519
ENSG00000129988	LBP	1.99743e-06	0.00059563	-0.441068
ENSG00000132693	CRP	2.19633e-06	0.00059563	-1.44607
ENSG00000178573	MAF	2.20365e-06	0.00059563	-0.401269
ENSG00000121895	TMEM156	2.43612e-06	0.000642788	-1.18406
ENSG00000006210	CX3CL1	2.63494e-06	0.000655812	0.481528
ENSG00000135423	GLS2	2.58796e-06	0.000655812	0.963512
ENSG00000160870	CYP3A7	2.66301e-06	0.000655812	-0.438909
ENSG00000138079	SLC3A1	2.77401e-06	0.000668295	-0.452683
ENSG00000116005	PCYOX1	2.84982e-06	0.000671951	-0.294333
ENSG00000147576	ADHFE1	2.91931e-06	0.000673996	0.593833
ENSG00000101474	APMAP	3.15049e-06	0.000704914	-0.381496
ENSG00000135048	CEMIP2	3.24405e-06	0.000704914	-0.485955
ENSG00000150093	ITGB1	3.2077e-06	0.000704914	-0.266951
ENSG00000122641	INHBA	3.77772e-06	0.000805091	-0.794654
ENSG00000017427	IGF1	3.90557e-06	0.000816633	-0.515816
ENSG00000115504	EHBP1	4.86792e-06	0.000999006	-0.350226
ENSG00000170522	ELOVL6	5.7635e-06	0.00116129	-0.299998
ENSG00000164403	SHROOM1	5.91401e-06	0.00117034	-0.347323
ENSG00000263001	GTF2I	6.67775e-06	0.00129829	-0.271072
ENSG00000164266	SPINK1	6.88676e-06	0.00131585	-0.81901
ENSG00000198700	IPO9	7.57784e-06	0.00142335	-0.379493
ENSG00000008513	ST3GAL1	8.70211e-06	0.00160728	0.444571
ENSG00000141429	GALNT1	9.33669e-06	0.00169622	-0.302704
ENSG00000169136	ATF5	1.03373e-05	0.00184771	-0.746347
ENSG00000177575	CD163	1.20735e-05	0.00212378	0.41764
ENSG00000198848	CES1	1.261e-05	0.0021835	-0.382704
ENSG00000262243	CES1	1.261e-05	0.0021835	-0.382704
ENSG00000176894	PXMP2	1.31126e-05	0.00223561	0.296492
ENSG00000108515	ENO3	1.41244e-05	0.00237161	0.396939
ENSG00000159228	CBR1	1.47123e-05	0.00243346	0.279273
ENSG00000205866	FAM99A	1.64597e-05	0.00268245	-1.35301
ENSG00000281261	FAM99A	1.64597e-05	0.00268245	-1.35301
ENSG00000281733	FAM99A	1.64597e-05	0.00268245	-1.35301
ENSG00000106333	PCOLCE	1.6959e-05	0.00270772	0.538889
ENSG00000179218	CALR	1.71034e-05	0.00270772	-0.276048
ENSG00000109084	TMEM97	1.88169e-05	0.00286221	-0.403403
ENSG00000169738	DCXR	1.88541e-05	0.00286221	0.389628
ENSG00000179593	ALOX15B	1.87166e-05	0.00286221	-0.961698
ENSG00000180488	MIGA1	2.09938e-05	0.00312592	-0.53812
ENSG00000248144	ADH1C	2.11554e-05	0.00312592	-0.531476
ENSG00000078618	NRDC	2.26029e-05	0.00329586	-0.390329
ENSG00000047457	CP	2.33584e-05	0.00331868	-0.373539
ENSG00000099937	SERPIND1	2.30591e-05	0.00331868	-0.252616
ENSG00000113328	CCNG1	2.48483e-05	0.00348568	0.306142
ENSG00000108691	CCL2	2.53818e-05	0.00351602	0.446704
ENSG00000124564	SLC17A3	2.63335e-05	0.00360282	0.601401
ENSG00000119729	RHOQ	2.7154e-05	0.00366976	-0.246982
ENSG00000156006	NAT2	3.41329e-05	0.00455736	0.36718
ENSG00000134324	LPIN1	3.61554e-05	0.00467452	-0.256754
ENSG00000164070	HSPA4L	3.62652e-05	0.00467452	-0.399519
ENSG00000172340	SUCLG2	3.62758e-05	0.00467452	-0.260586
ENSG00000076641	PAG1	3.88923e-05	0.00495408	-0.378945
ENSG00000172586	CHCHD1	3.96367e-05	0.00499152	0.355055
ENSG00000132541	RIDA	4.02328e-05	0.00500967	0.357936
ENSG00000112379	ARFGEF3	4.11405e-05	0.00506577	-0.852748
ENSG00000217128	FNIP1	4.18567e-05	0.00509732	-0.450215
ENSG00000253729	PRKDC	4.9577e-05	0.00597187	-0.705576
ENSG00000198650	TAT	5.02488e-05	0.00598771	0.456574
ENSG00000064393	HIPK2	5.1922e-05	0.00612127	-0.388728
ENSG00000113658	SMAD5	5.38378e-05	0.00628032	-0.315516
ENSG00000086300	SNX10	5.52763e-05	0.00631518	-0.288871
ENSG00000160972	PPP1R16A	5.51382e-05	0.00631518	0.373783
ENSG00000144524	COPS7B	5.92647e-05	0.00656771	0.60052
ENSG00000153071	DAB2	5.88274e-05	0.00656771	-0.443574
ENSG00000153071	DAB2	5.88274e-05	0.00656771	-0.443574
ENSG00000166598	HSP90B1	5.83573e-05	0.00656771	-0.330742
ENSG00000169299	PGM2	6.40015e-05	0.00702243	-0.593311
ENSG00000068366	ACSL4	6.70863e-05	0.00713045	-0.312636
ENSG00000099834	CDHR5	6.7578e-05	0.00713045	0.40761
ENSG00000110619	CARS1	6.82032e-05	0.00713045	-0.351593
ENSG00000136872	ALDOB	6.60782e-05	0.00713045	-0.346516
ENSG00000271303	SRXN1	6.64815e-05	0.00713045	0.299178
ENSG00000273572	CDHR5	6.7578e-05	0.00713045	0.40761
ENSG00000278191	CARS1	6.82032e-05	0.00713045	-0.351593
ENSG00000101210	EEF1A2	7.00327e-05	0.0072533	-0.699969
ENSG00000165650	PDZD8	7.63847e-05	0.00783792	-0.32029
ENSG00000122779	TRIM24	7.7182e-05	0.00784707	-0.349602
ENSG00000109814	UGDH	7.96802e-05	0.00802742	0.312282
ENSG00000083099	LYRM2	8.18217e-05	0.0081689	-0.356761
ENSG00000165209	STRBP	8.37182e-05	0.00828361	-0.366791
ENSG00000113924	HGD	8.85234e-05	0.00868156	0.272222
ENSG00000172497	ACOT12	9.21081e-05	0.00895387	-0.342024
ENSG00000069974	RAB27A	9.62806e-05	0.0092781	-0.360009
ENSG00000124253	PCK1	9.97205e-05	0.00952674	2.02894
ENSG00000113558	SKP1	0.000101999	0.00966109	-0.223277
ENSG00000133027	PEMT	0.000105366	0.00989548	0.521765
ENSG00000123609	NMI	0.000114432	0.0106566	-0.428236
ENSG00000111275	ALDH2	0.000123495	0.0114047	0.234344
ENSG00000112343	TRIM38	0.000125388	0.0114476	-0.384272
ENSG00000165272	AQP3	0.000126025	0.0114476	0.412568
ENSG00000167461	RAB8A	0.000128304	0.0115599	-0.544921
ENSG00000247271	ZBED5-AS1	0.000129665	0.0115883	0.47498
ENSG00000143977	SNRPG	0.00013261	0.0117567	0.253414
ENSG00000172869	DMXL1	0.000142537	0.0125364	-0.428949
ENSG00000205609	EIF3CL	0.000144047	0.0125696	-0.256888
ENSG00000065613	SLK	0.000150378	0.0130172	-0.312835
ENSG00000166415	WDR72	0.000151527	0.0130172	-0.566342
ENSG00000275528	CCL15	0.00015337	0.0130742	0.338244
ENSG00000275718	CCL15	0.00015337	0.0130742	0.338244
ENSG00000106780	MEGF9	0.00015955	0.0134972	-0.487319
ENSG00000137880	GCHFR	0.000163023	0.0136865	0.918506
ENSG00000131626	PPFIA1	0.000184559	0.0152862	-0.400582
ENSG00000135447	PPP1R1A	0.000188974	0.0152862	0.338907
ENSG00000165175	MID1IP1	0.000187185	0.0152862	-0.289244
ENSG00000197635	DPP4	0.000185684	0.0152862	-0.246476
ENSG00000217555	CKLF	0.000188055	0.0152862	0.29866
ENSG00000288198	PPFIA1	0.000184559	0.0152862	-0.400582
ENSG00000172354	GNB2	0.000191898	0.0154103	0.323603
ENSG00000124831	LRRFIP1	0.000209142	0.0163219	-0.292004
ENSG00000136628	EPRS1	0.000205467	0.0163219	-0.356247
ENSG00000143845	ETNK2	0.000206552	0.0163219	0.500683
ENSG00000182108	DEXI	0.000208437	0.0163219	-0.275835
ENSG00000154153	RETREG1	0.000222249	0.0172236	-0.239575
ENSG00000134240	HMGCS2	0.000232758	0.0179127	0.295356
ENSG00000104805	NUCB1	0.000238969	0.0182638	-0.276669
ENSG00000113712	CSNK1A1	0.00024525	0.0183639	-0.243195
ENSG00000119938	PPP1R3C	0.00024331	0.0183639	-0.349113
ENSG00000150527	MIA2	0.00024481	0.0183639	-0.296547
ENSG00000151366	NDUFC2	0.000249973	0.0185919	0.210834
ENSG00000130332	LSM7	0.000271314	0.0199464	0.319534
ENSG00000140497	SCAMP2	0.000271783	0.0199464	-0.400426
ENSG00000115268	RPS15	0.000278076	0.020274	0.20375
ENSG00000188243	COMMD6	0.000282043	0.0204288	0.218008
ENSG00000120341	SEC16B	0.000287276	0.0206727	0.529182
ENSG00000120341	SEC16B	0.000287276	0.0206727	0.529182
ENSG00000131791	PRKAB2	0.0003032	0.0216778	-0.277634
ENSG00000102054	RBBP7	0.000314763	0.0222798	0.290035
ENSG00000115306	SPTBN1	0.000316979	0.0222798	-0.353481
ENSG00000215124	AMD1P4	0.000317651	0.0222798	-1.13182
ENSG00000170006	TMEM154	0.000320839	0.0223619	-0.631252
ENSG00000054654	SYNE2	0.000327053	0.0224655	-0.749797
ENSG00000104756	KCTD9	0.000328407	0.0224655	-0.752809
ENSG00000146215	CRIP3	0.000326382	0.0224655	-0.493462
ENSG00000008394	MGST1	0.000342463	0.0229247	0.222783
ENSG00000071282	LMCD1	0.000351669	0.0229247	0.942041
ENSG00000120963	ZNF706	0.000345021	0.0229247	0.254601
ENSG00000122390	NAA60	0.000346892	0.0229247	0.420334
ENSG00000129055	ANAPC13	0.000351077	0.0229247	0.266813
ENSG00000134318	ROCK2	0.000344288	0.0229247	-0.39374
ENSG00000140650	PMM2	0.000340759	0.0229247	-0.344523
ENSG00000213398	LCAT	0.000348426	0.0229247	0.610393
ENSG00000235453	SMIM27	0.000361096	0.0234015	0.344547
ENSG00000065833	ME1	0.000366122	0.023453	-0.357634
ENSG00000134108	ARL8B	0.000364345	0.023453	-0.262737
ENSG00000154359	LONRF1	0.000370168	0.0235759	0.442022
ENSG00000285360	LONRF1	0.000370168	0.0235759	0.442022
ENSG00000164904	ALDH7A1	0.000373807	0.0236716	0.290357
ENSG00000183049	CAMK1D	0.000376161	0.0236853	-0.499049
ENSG00000156096	UGT2B4	0.000379027	0.023731	-0.200088
ENSG00000133789	SWAP70	0.000401761	0.025013	-0.72025
ENSG00000168994	PXDC1	0.00040791	0.0252539	0.275839
ENSG00000163121	NEURL3	0.000414111	0.0253546	0.635805
ENSG00000168807	SNTB2	0.000413224	0.0253546	-0.37629
ENSG00000260873	SNTB2	0.000413224	0.0253546	-0.37629
ENSG00000132855	ANGPTL3	0.000417718	0.0254349	-0.27327
ENSG00000153823	PID1	0.000421001	0.0254947	-0.396575
ENSG00000117984	CTSD	0.000429229	0.025712	-0.557114
ENSG00000164406	LEAP2	0.000428517	0.025712	-0.329499
ENSG00000156802	ATAD2	0.000433189	0.0258097	-0.4812
ENSG00000139318	DUSP6	0.00043732	0.0258345	-0.275869
ENSG00000169919	GUSB	0.000438268	0.0258345	-0.293795
ENSG00000134744	TUT4	0.000443099	0.0259811	-0.368049
ENSG00000062485	CS	0.000460974	0.0267461	-0.311555
ENSG00000152818	UTRN	0.000459881	0.0267461	-0.339095
ENSG00000151632	AKR1C2	0.000466905	0.0269492	0.2106
ENSG00000186918	ZNF395	0.000472032	0.0271039	0.256738
ENSG00000006715	VPS41	0.000477081	0.0271775	-0.317658
ENSG00000125354	SEPTIN6	0.000478218	0.0271775	-0.306632
ENSG00000120158	RCL1	0.000480794	0.0271845	0.37762
ENSG00000165264	NDUFB6	0.000487307	0.0274129	0.232858
ENSG00000173281	PPP1R3B	0.000492902	0.0275876	-0.351693
ENSG00000285343	PPP1R3B	0.000492902	0.0275876	-0.351693
ENSG00000085871	MGST2	0.000523346	0.0278868	0.200988
ENSG00000090382	LYZ	0.000507835	0.0278868	0.777912
ENSG00000103528	SYT17	0.000517527	0.0278868	-0.327284
ENSG00000123095	BHLHE41	0.000510653	0.0278868	-1.0805
ENSG00000138061	CYP1B1	0.000514266	0.0278868	-0.652686
ENSG00000175215	CTDSP2	0.000504735	0.0278868	0.32989
ENSG00000179862	CITED4	0.000501914	0.0278868	-0.567575
ENSG00000182827	ACBD3	0.000523212	0.0278868	-0.301982
ENSG00000186868	MAPT	0.000523412	0.0278868	-0.537697
ENSG00000215845	TSTD1	0.000514423	0.0278868	0.28575
ENSG00000276155	MAPT	0.000523412	0.0278868	-0.537697
ENSG00000277956	MAPT	0.000523412	0.0278868	-0.537697
ENSG00000123297	TSFM	0.000543701	0.0288291	0.290183
ENSG00000120063	GNA13	0.000549076	0.0288382	0.332579
ENSG00000147010	SH3KBP1	0.00054872	0.0288382	-0.287093
ENSG00000170584	NUDCD2	0.000556839	0.029108	0.334602
ENSG00000236618	PITPNA-AS1	0.000566354	0.0294664	0.706654
ENSG00000014123	UFL1	0.000576412	0.0298495	-0.353771
ENSG00000108242	CYP2C18	0.000591702	0.0299115	-0.211915
ENSG00000112964	GHR	0.000589284	0.0299115	-0.267647
ENSG00000116661	FBXO2	0.000593359	0.0299115	-0.255198
ENSG00000130312	MRPL34	0.000593803	0.0299115	0.209173
ENSG00000172667	ZMAT3	0.00058301	0.0299115	-0.332095
ENSG00000272888	CHASERR	0.000587798	0.0299115	0.278132
ENSG00000109790	KLHL5	0.000597578	0.0299654	-0.22652
ENSG00000102580	DNAJC3	0.000617098	0.0308049	-0.371742
ENSG00000134352	IL6ST	0.000621439	0.0308825	-0.214541
ENSG00000150787	PTS	0.000628551	0.0310965	0.274554
ENSG00000149212	SESN3	0.000632173	0.0311191	-0.304528
ENSG00000167588	GPD1	0.000634626	0.0311191	-0.294956
ENSG00000113013	HSPA9	0.000648281	0.0316487	-0.21855
ENSG00000112414	ADGRG6	0.000657913	0.031978	-0.300693
ENSG00000203667	COX20	0.000679498	0.0328829	0.298269
ENSG00000083312	TNPO1	0.000692908	0.0332416	-0.311487
ENSG00000198624	CCDC69	0.00068996	0.0332416	-0.304949
ENSG00000134250	NOTCH2	0.00069769	0.0333267	0.302759
ENSG00000124875	CXCL6	0.000709888	0.0337638	0.333279
ENSG00000110057	UNC93B1	0.000727342	0.0344462	0.679901
ENSG00000158571	PFKFB1	0.000736856	0.0347483	0.441312
ENSG00000139163	ETNK1	0.000744277	0.0349495	0.304502
ENSG00000100142	POLR2F	0.000770641	0.0358834	0.235107
ENSG00000173230	GOLGB1	0.000769554	0.0358834	-0.585346
ENSG00000144746	ARL6IP5	0.000781726	0.0362472	-0.317079
ENSG00000078070	MCCC1	0.000785743	0.0362817	0.263147
ENSG00000078804	TP53INP2	0.000809558	0.0370724	0.445836
ENSG00000155380	SLC16A1	0.000808598	0.0370724	-0.251037
ENSG00000281917	SLC16A1	0.000808598	0.0370724	-0.251037
ENSG00000166595	CIAO2B	0.00081329	0.03709	0.241096
ENSG00000110092	CCND1	0.000832767	0.0377606	-0.273881
ENSG00000130768	SMPDL3B	0.000836532	0.0377606	-1.08263
ENSG00000172296	SPTLC3	0.000838217	0.0377606	-0.475824
ENSG00000109775	UFSP2	0.000868393	0.0384982	-0.33691
ENSG00000164776	PHKG1	0.000867492	0.0384982	-1.10781
ENSG00000182150	ERCC6L2	0.000868485	0.0384982	-0.425694
ENSG00000198457	CYP21A2	0.000867533	0.0384982	-0.630605
ENSG00000206338	CYP21A2	0.000867533	0.0384982	-0.630605
ENSG00000231852	CYP21A2	0.000867533	0.0384982	-0.630605
ENSG00000232414	CYP21A2	0.000867533	0.0384982	-0.630605
ENSG00000233151	CYP21A2	0.000867533	0.0384982	-0.630605
ENSG00000235134	CYP21A2	0.000867533	0.0384982	-0.630605
ENSG00000106633	GCK	0.000872838	0.038537	-1.0083
ENSG00000135070	ISCA1	0.000891647	0.0390563	0.272879
ENSG00000271425	NBPF10	0.000889289	0.0390563	-1.49353
ENSG00000122870	BICC1	0.000899521	0.0391516	-0.397676
ENSG00000167363	FN3K	0.00090357	0.0391516	-0.963717
ENSG00000187889	FYB2	0.000904421	0.0391516	-0.511428
ENSG00000163884	KLF15	0.000913881	0.0394071	0.486074
ENSG00000070785	EIF2B3	0.00092484	0.0395717	-0.457033
ENSG00000078674	PCM1	0.000922831	0.0395717	-0.545231
ENSG00000131013	PPIL4	0.000928749	0.0395861	-0.394009
ENSG00000009954	BAZ1B	0.000937014	0.0396335	-0.357091
ENSG00000145675	PIK3R1	0.000934029	0.0396335	-0.460081
ENSG00000162378	ZYG11B	0.000945313	0.0398325	-0.26985
ENSG00000188257	PLA2G2A	0.000949141	0.0398424	0.897862
ENSG00000106052	TAX1BP1	0.000974409	0.0407487	-0.235975
ENSG00000165637	VDAC2	0.000992836	0.0412083	0.210851
ENSG00000167487	KLHL26	0.000991833	0.0412083	1.01107
ENSG00000112977	DAP	0.00103407	0.0426746	0.208959
ENSG00000115233	PSMD14	0.00103587	0.0426746	-0.221742
ENSG00000132423	COQ3	0.00105293	0.0432169	0.559615
ENSG00000167004	PDIA3	0.00106634	0.0434548	-0.752571
ENSG00000205362	MT1A	0.00106657	0.0434548	0.453328
ENSG00000135269	TES	0.0010741	0.0436015	-0.463935
ENSG00000169710	FASN	0.0011101	0.0448984	-0.355055
ENSG00000090013	BLVRB	0.00111904	0.0449318	0.215898
ENSG00000272325	NUDT3	0.00111517	0.0449318	-0.250005
ENSG00000155090	KLF10	0.00113223	0.0452403	-1.06253
ENSG00000165502	RPL36AL	0.00113489	0.0452403	0.230011
ENSG00000123240	OPTN	0.00115216	0.0453891	-0.306997
ENSG00000125731	SH2D3A	0.001155	0.0453891	-1.00448
ENSG00000165185	KIAA1958	0.0011493	0.0453891	-0.674979
ENSG00000187288	CIDEC	0.0011532	0.0453891	0.673288
ENSG00000026103	FAS	0.00119307	0.0465547	0.290642
ENSG00000168528	SERINC2	0.00119131	0.0465547	-0.222166
ENSG00000228253	MT-ATP8	0.00120223	0.0467476	-0.554151
ENSG00000025796	SEC63	0.00123827	0.0478357	-0.334478
ENSG00000133131	MORC4	0.00123884	0.0478357	-0.237603
ENSG00000165806	CASP7	0.0012501	0.0481028	0.39965
ENSG00000073849	ST6GAL1	0.00126498	0.048372	-0.202975
ENSG00000117632	STMN1	0.00127747	0.048372	0.304047
ENSG00000139354	GAS2L3	0.0012665	0.048372	-0.944598
ENSG00000156256	USP16	0.00127367	0.048372	-0.326908
ENSG00000234155	LINC02535	0.00127892	0.048372	1.02106
ENSG00000155313	USP25	0.00128894	0.0485852	-0.363519
ENSG00000244067	GSTA2	0.00129434	0.0486233	0.383733
ENSG00000013583	HEBP1	0.00131045	0.0490621	0.253835
ENSG00000156222	SLC28A1	0.00131541	0.049082	-0.466917
ENSG00000005075	POLR2J	0.00132494	0.0492717	0.227951
ENSG00000006831	ADIPOR2	0.00134019	0.0494031	-0.215849
ENSG00000070087	PFN2	0.00133924	0.0494031	0.316082
ENSG00000187134	AKR1C1	0.00134185	0.0494031	0.196555
ENSG00000285070	ADIPOR2	0.00134019	0.0494031	-0.215849
ENSG00000063177	RPL18	0.00135585	0.0496111	0.183631
ENSG00000138095	LRPPRC	0.00135645	0.0496111	-0.246732
ENSG00000183018	SPNS2	0.00136494	0.0497574	0.672567
ENSG00000046651	OFD1	0.00139461	0.0498551	-0.312147
ENSG00000134107	BHLHE40	0.00137351	0.0498551	-0.909693
ENSG00000197747	S100A10	0.00138822	0.0498551	0.259583
ENSG00000198380	GFPT1	0.00138435	0.0498551	-0.248332
ENSG00000213949	ITGA1	0.00139398	0.0498551	-0.314171
ENSG00000241553	ARPC4	0.00138872	0.0498551	-0.29319
ENSG00000153147	SMARCA5	0.00140525	0.0500739	-0.264915
ENSG00000056736	IL17RB	0.00141937	0.0504149	0.718952
ENSG00000184752	NDUFA12	0.0014427	0.0510798	0.222972
ENSG00000137106	GRHPR	0.00144886	0.0511346	0.267203
ENSG00000124145	SDC4	0.00146263	0.0514566	0.306267
ENSG00000157911	PEX10	0.00146779	0.0514747	0.378038
ENSG00000166200	COPS2	0.00148179	0.0516389	-0.30209
ENSG00000198355	PIM3	0.00148044	0.0516389	0.281644
ENSG00000170017	ALCAM	0.00148826	0.0517018	-0.209506
ENSG00000171132	PRKCE	0.00149553	0.0517921	-0.848978
ENSG00000137274	BPHL	0.0015099	0.052127	0.247505
ENSG00000096696	DSP	0.00153487	0.0528243	-0.303457
ENSG00000119125	GDA	0.00155752	0.0534378	-0.212988
ENSG00000123684	LPGAT1	0.00157216	0.0536126	-0.232131
ENSG00000174718	RESF1	0.00157229	0.0536126	-0.397084
ENSG00000115839	RAB3GAP1	0.00157841	0.0536562	-0.411257
ENSG00000178301	AQP11	0.00159653	0.0541063	0.575604
ENSG00000114302	PRKAR2A	0.00161779	0.0546596	-0.385784
ENSG00000013374	NUB1	0.00164632	0.0552865	-0.247921
ENSG00000096746	HNRNPH3	0.00164364	0.0552865	0.30018
ENSG00000129235	TXNDC17	0.00168772	0.0565055	0.190295
ENSG00000038274	MAT2B	0.00170934	0.0569007	0.283381
ENSG00000100024	UPB1	0.00172006	0.0569007	-0.219887
ENSG00000101255	TRIB3	0.00171797	0.0569007	-0.288682
ENSG00000257017	HP	0.00171969	0.0569007	-0.537289
ENSG00000077380	DYNC1I2	0.00172861	0.0570133	-0.228976
ENSG00000143420	ENSA	0.00173633	0.0570978	0.254045
ENSG00000070010	UFD1	0.0017417	0.0571052	0.282723
ENSG00000204099	NEU4	0.00174848	0.0571582	-0.371816
ENSG00000277926	NEU4	0.00174848	0.0571582	-0.371816
ENSG00000120306	CYSTM1	0.00175439	0.0571829	0.208853
ENSG00000089041	P2RX7	0.00178605	0.0578743	-0.539305
ENSG00000157502	PWWP3B	0.0017859	0.0578743	-0.4383
ENSG00000185551	NR2F2	0.00179847	0.0581069	-0.414616
ENSG00000166263	STXBP4	0.00181038	0.0583216	-0.540455
ENSG00000119314	PTBP3	0.00184312	0.0592043	-0.26714
ENSG00000071553	ATP6AP1	0.00187683	0.0599396	-0.365825
ENSG00000164252	AGGF1	0.0018742	0.0599396	-0.259028
ENSG00000110108	TMEM109	0.00189205	0.0600793	0.282211
ENSG00000116473	RAP1A	0.0018917	0.0600793	0.205339
ENSG00000170775	GPR37	0.00189848	0.0601114	-0.49912
ENSG00000071082	RPL31	0.00196993	0.0621961	0.179345
ENSG00000177666	PNPLA2	0.00198008	0.0623387	0.32485
ENSG00000250387	LINC02197	0.00199202	0.0625369	-0.404544
ENSG00000275192	LINC02197	0.00199202	0.0625369	-0.404544
ENSG00000281321	LINC02197	0.00199202	0.0625369	-0.404544
ENSG00000107186	MPDZ	0.00200711	0.0628329	-0.257224
ENSG00000164187	LMBRD2	0.00202701	0.0632771	-0.346315
ENSG00000138175	ARL3	0.00204327	0.0634273	0.35631
ENSG00000163393	SLC22A15	0.00204299	0.0634273	-0.792594
ENSG00000144218	AFF3	0.00204958	0.0634455	-0.418425
ENSG00000123843	C4BPB	0.00207565	0.0640735	0.246642
ENSG00000254231	WWP1-AS1	0.00209869	0.0646047	0.997433
ENSG00000100325	ASCC2	0.00211483	0.0646832	0.321843
ENSG00000176485	PLAAT3	0.00211976	0.0646832	0.246741
ENSG00000182670	TTC3	0.00212459	0.0646832	-0.247242
ENSG00000196792	STRN3	0.00211819	0.0646832	-0.515323
ENSG00000143315	PIGM	0.00214194	0.0650329	-0.371787
ENSG00000029725	RABEP1	0.00215978	0.0653953	-0.344983
ENSG00000145321	GC	0.00217784	0.0657624	-0.215404
ENSG00000091436	MAP3K20	0.00219619	0.0659907	-0.198672
ENSG00000151690	MFSD6	0.00219731	0.0659907	-0.797542
ENSG00000139343	SNRPF	0.00223983	0.0668536	0.293479
ENSG00000144674	GOLGA4	0.00223458	0.0668536	-0.370585
ENSG00000172425	TTC36	0.00224414	0.0668536	-1.00001
ENSG00000129292	PHF20L1	0.00226262	0.0670438	-0.250908
ENSG00000143353	LYPLAL1	0.00225869	0.0670438	0.259161
ENSG00000100139	MICALL1	0.0023058	0.0677514	-0.537147
ENSG00000107290	SETX	0.00232319	0.0677514	-0.42273
ENSG00000113889	KNG1	0.00230345	0.0677514	-0.169784
ENSG00000123595	RAB9A	0.00231589	0.0677514	0.266126
ENSG00000148411	NACC2	0.00232027	0.0677514	-0.26597
ENSG00000271601	LIX1L	0.00229606	0.0677514	0.495591
ENSG00000060237	WNK1	0.00234214	0.0677691	-0.21023
ENSG00000134419	RPS15A	0.00233501	0.0677691	0.170844
ENSG00000196950	SLC39A10	0.00233982	0.0677691	-0.471077
ENSG00000136770	DNAJC1	0.00237984	0.0686806	-0.333696
ENSG00000099875	MKNK2	0.00244298	0.0698218	0.295852
ENSG00000102189	EEA1	0.00243367	0.0698218	-0.488156
ENSG00000119333	DYNC2I2	0.00244116	0.0698218	0.560959
ENSG00000129460	NGDN	0.00244458	0.0698218	0.29263
ENSG00000168397	ATG4B	0.00245098	0.0698247	0.308249
ENSG00000246526	LINC02481	0.00246575	0.0700652	-1.08238
ENSG00000143799	PARP1	0.00249261	0.0706474	-0.26407
ENSG00000133816	MICAL2	0.00252427	0.0708328	-0.386446
ENSG00000139344	AMDHD1	0.00252366	0.0708328	0.269671
ENSG00000183624	HMCES	0.00252472	0.0708328	0.262386
ENSG00000198074	AKR1B10	0.00251522	0.0708328	0.30999
ENSG00000173166	RAPH1	0.0025465	0.0712319	-0.319369
ENSG00000197969	VPS13A	0.0025518	0.0712319	-0.401753
ENSG00000130748	TMEM160	0.00258912	0.0720919	0.853643
ENSG00000086232	EIF2AK1	0.00266757	0.0740902	-0.191892
ENSG00000154001	PPP2R5E	0.00274654	0.076093	-0.40141
ENSG00000048828	FAM120A	0.00279624	0.0764174	-0.177509
ENSG00000115128	SF3B6	0.00279592	0.0764174	0.253156
ENSG00000157657	ZNF618	0.00279335	0.0764174	-0.371698
ENSG00000167910	CYP7A1	0.00279963	0.0764174	-0.781864
ENSG00000198763	MT-ND2	0.00277648	0.0764174	-0.21585
ENSG00000269028	MTRNR2L12	0.00278172	0.0764174	-0.563042
ENSG00000001084	GCLC	0.00282539	0.0769311	0.231223
ENSG00000174446	SNAPC5	0.00283486	0.0769999	0.317357
ENSG00000164742	ADCY1	0.00284716	0.0771447	-1.02106
ENSG00000163328	GPR155	0.00285585	0.0771916	-0.395414
ENSG00000012963	UBR7	0.00286447	0.0772361	0.402788
ENSG00000278787	UBR7	0.00286447	0.0772361	0.402788
ENSG00000157224	CLDN12	0.00287542	0.0773433	0.261806
ENSG00000180370	PAK2	0.0028867	0.0774587	-0.346076
ENSG00000118777	ABCG2	0.00291292	0.0779735	0.312671
ENSG00000139508	SLC46A3	0.00292978	0.0782358	-0.222101
ENSG00000169895	SYAP1	0.00294731	0.0785145	-0.197245
ENSG00000072954	TMEM38A	0.00297346	0.0788756	-0.357853
ENSG00000165671	NSD1	0.00297509	0.0788756	-0.518616
ENSG00000011275	RNF216	0.00299224	0.0789523	-0.349553
ENSG00000171954	CYP4F22	0.00298978	0.0789523	-0.962999
ENSG00000106785	TRIM14	0.0030391	0.0799983	-0.349684
ENSG00000116882	HAO2	0.00307677	0.0807979	1.04432
ENSG00000103485	QPRT	0.00308469	0.0808145	-0.224333
ENSG00000082805	ERC1	0.0031545	0.0821939	-0.280568
ENSG00000108256	NUFIP2	0.00318184	0.0821939	-0.233157
ENSG00000135341	MAP3K7	0.00318151	0.0821939	-0.302737
ENSG00000163959	SLC51A	0.00314639	0.0821939	0.303602
ENSG00000164323	CFAP97	0.00317229	0.0821939	-0.445786
ENSG00000251637	LINC02754	0.00317329	0.0821939	0.530331
ENSG00000129250	KIF1C	0.00321098	0.0827538	-0.262636
ENSG00000198369	SPRED2	0.00324348	0.0833974	0.557631
ENSG00000163682	RPL9	0.00327891	0.0841131	0.162676
ENSG00000241635	UGT1A1	0.00332808	0.0851773	-0.399443
ENSG00000174720	LARP7	0.00337668	0.0862219	-0.258933
ENSG00000177189	RPS6KA3	0.00339168	0.086321	-0.19689
ENSG00000224078	SNHG14	0.00339613	0.086321	-0.272466
ENSG00000053254	FOXN3	0.00344402	0.0867444	-0.227602
ENSG00000080345	RIF1	0.00343266	0.0867444	-0.398254
ENSG00000186910	SERPINA11	0.00343167	0.0867444	-0.456412
ENSG00000245910	SNHG6	0.0034441	0.0867444	0.196886
ENSG00000157379	DHRS1	0.00347969	0.087442	0.310773
ENSG00000284868	DHRS1	0.00347969	0.087442	0.310773
ENSG00000081870	HSPB11	0.0035153	0.0880277	0.237979
ENSG00000117594	HSD11B1	0.00351888	0.0880277	-0.477511
ENSG00000176171	BNIP3	0.00352685	0.0880282	0.186076
ENSG00000138413	IDH1	0.0035452	0.0882873	0.250542
ENSG00000106733	NMRK1	0.0035934	0.0888886	0.335039
ENSG00000138674	SEC31A	0.00357901	0.0888886	-0.46106
ENSG00000143198	MGST3	0.00359121	0.0888886	0.174087
ENSG00000198841	KTI12	0.00364158	0.0898798	0.622339
ENSG00000162645	GBP2	0.00366081	0.0901535	-0.237099
ENSG00000204128	C2orf72	0.00368135	0.0904584	0.262422
ENSG00000165895	ARHGAP42	0.00370358	0.0908032	-0.39652
ENSG00000044574	HSPA5	0.00371841	0.0909656	-0.262129
ENSG00000157350	ST3GAL2	0.00374059	0.0913065	0.342064
ENSG00000101608	MYL12A	0.00375685	0.0915019	0.16848
ENSG00000177156	TALDO1	0.0037811	0.0918907	0.188658
ENSG00000000971	CFH	0.00391151	0.0931503	-0.220384
ENSG00000005486	RHBDD2	0.00389693	0.0931503	-0.282316
ENSG00000026297	RNASET2	0.00390196	0.0931503	0.389968
ENSG00000101782	RIOK3	0.00386355	0.0931503	-0.215886
ENSG00000110925	CSRNP2	0.0039171	0.0931503	0.485255
ENSG00000156735	BAG4	0.00385274	0.0931503	-0.318525
ENSG00000171703	TCEA2	0.00384528	0.0931503	0.352082
ENSG00000174080	CTSF	0.00392539	0.0931503	-0.219407
ENSG00000175866	BAIAP2	0.00391672	0.0931503	-0.453628
ENSG00000177410	ZFAS1	0.00389219	0.0931503	0.192961
ENSG00000187266	EPOR	0.00388982	0.0931503	0.836479
ENSG00000152601	MBNL1	0.00393616	0.0932063	-0.251506
ENSG00000066468	FGFR2	0.00396763	0.0933529	-0.327635
ENSG00000101444	AHCY	0.00398312	0.0933529	0.272818
ENSG00000116285	ERRFI1	0.00396971	0.0933529	0.327017
ENSG00000122591	FAM126A	0.00395918	0.0933529	-0.436642
ENSG00000155545	MIER3	0.00400132	0.0933529	-0.63093
ENSG00000173930	SLCO4C1	0.00399976	0.0933529	-0.477199
ENSG00000175984	DENND2C	0.0040011	0.0933529	0.378465
ENSG00000108588	CCDC47	0.00404605	0.0934131	-0.247513
ENSG00000111371	SLC38A1	0.0040397	0.0934131	-0.436322
ENSG00000126777	KTN1	0.00402987	0.0934131	-0.290448
ENSG00000165474	GJB2	0.0040297	0.0934131	0.32521
ENSG00000224470	ATXN1L	0.00401725	0.0934131	0.435804
ENSG00000136159	NUDT15	0.00406567	0.0936711	-0.46511
ENSG00000112308	C6orf62	0.00408095	0.093828	-0.297609
ENSG00000172292	CERS6	0.00411543	0.0944247	-0.289535
ENSG00000173588	CEP83	0.00413774	0.0947405	-0.844322
ENSG00000114125	RNF7	0.00417021	0.0952168	0.311307
ENSG00000151292	CSNK1G3	0.00417603	0.0952168	-0.402836
ENSG00000196511	TPK1	0.00418432	0.0952168	0.846315
ENSG00000159140	SON	0.00422343	0.0957138	-0.177583
ENSG00000179965	ZNF771	0.00422247	0.0957138	0.761183
ENSG00000151729	SLC25A4	0.00424744	0.0960616	0.248613
ENSG00000160551	TAOK1	0.0043136	0.0973467	-0.252739
ENSG00000270170	NCBP2AS2	0.00432184	0.0973467	0.299798
ENSG00000173638	SLC19A1	0.00436959	0.0982227	-0.905048
ENSG00000107738	VSIR	0.00439393	0.0983744	0.690165
ENSG00000244474	UGT1A4	0.00439409	0.0983744	-1.22114
ENSG00000166710	B2M	0.00440332	0.0983822	-0.60682
ENSG00000273686	B2M	0.00440332	0.0983822	-0.60682
ENSG00000187742	SECISBP2	0.00441278	0.0983953	-0.288256
ENSG00000115392	FANCL	0.0044231	0.0984274	0.407598
ENSG00000148672	GLUD1	0.00445096	0.0984668	-0.252201
ENSG00000155792	DEPTOR	0.00444328	0.0984668	-0.499852
ENSG00000206560	ANKRD28	0.00445153	0.0984668	-0.418361
ENSG00000153113	CAST	0.00449544	0.0992399	-0.308912
ENSG00000083457	ITGAE	0.00453192	0.0995537	0.326406
ENSG00000100697	DICER1	0.00454053	0.0995537	-0.309627
ENSG00000170271	FAXDC2	0.00453065	0.0995537	0.342316
ENSG00000198964	SGMS1	0.00454558	0.0995537	-0.29356
ENSG00000119929	CUTC	0.00458027	0.100115	0.294275
ENSG00000071205	ARHGAP10	0.0046426	0.1011	-0.652033
ENSG00000161955	TNFSF13	0.00464358	0.1011	0.401331
ENSG00000151892	GFRA1	0.00467854	0.101463	-0.225308
ENSG00000241343	RPL36A	0.00467841	0.101463	0.170529
ENSG00000122420	PTGFR	0.00470054	0.101741	-0.76199
ENSG00000104320	NBN	0.00477115	0.103068	-0.287188
ENSG00000239039	SNORD13	0.00478943	0.103262	-0.923647
ENSG00000033178	UBA6	0.00482368	0.103798	-0.376563
ENSG00000104760	FGL1	0.00483547	0.10385	-0.33366
ENSG00000131469	RPL27	0.00487115	0.104414	0.155876
ENSG00000198099	ADH4	0.00489121	0.104642	0.349832
ENSG00000077585	GPR137B	0.00492491	0.104957	0.373709
ENSG00000081721	DUSP12	0.00491974	0.104957	0.465694
ENSG00000169379	ARL13B	0.00493479	0.104966	-0.88934
ENSG00000107679	PLEKHA1	0.00500021	0.106061	-0.276095
ENSG00000108984	MAP2K6	0.00501496	0.106061	-0.769101
ENSG00000149124	GLYAT	0.00501401	0.106061	0.325388
ENSG00000077420	APBB1IP	0.0050528	0.106462	-0.244752
ENSG00000173432	SAA1	0.00505316	0.106462	-0.601883
ENSG00000288411	SAA1	0.00505316	0.106462	-0.601883
ENSG00000060642	PIGV	0.00508473	0.106924	0.494886
ENSG00000167711	SERPINF2	0.0051093	0.107237	0.234365
ENSG00000276838	SERPINF2	0.0051093	0.107237	0.234365
ENSG00000063176	SPHK2	0.00517037	0.108314	0.424855
ENSG00000114573	ATP6V1A	0.00525292	0.109836	-0.290186
ENSG00000050405	LIMA1	0.0052652	0.109885	-0.295533
ENSG00000112992	NNT	0.00528032	0.109913	-0.200505
ENSG00000118271	TTR	0.0053062	0.109913	0.232166
ENSG00000148803	FUOM	0.00529846	0.109913	-0.265405
ENSG00000232112	TMA7	0.00529285	0.109913	0.167143
ENSG00000123200	ZC3H13	0.00531951	0.109983	-0.363547
ENSG00000101132	PFDN4	0.00535215	0.110452	-0.208137
ENSG00000039068	CDH1	0.00541271	0.111287	-0.223287
ENSG00000123561	SERPINA7	0.00541186	0.111287	-0.26733
ENSG00000148730	EIF4EBP2	0.00546137	0.112079	-0.205796
ENSG00000058091	CDK14	0.00548105	0.112256	-0.274988
ENSG00000185359	HGS	0.00549026	0.112256	0.428796
ENSG00000148965	SAA4	0.00553771	0.113018	-0.301833
ENSG00000061918	GUCY1B1	0.00557891	0.113486	-0.470097
ENSG00000122566	HNRNPA2B1	0.00558109	0.113486	0.182851
ENSG00000069943	PIGB	0.00564319	0.114329	0.412095
ENSG00000181555	SETD2	0.00563336	0.114329	-0.352492
ENSG00000109390	NDUFC1	0.0056568	0.114395	0.180374
ENSG00000113719	ERGIC1	0.00568109	0.114677	-0.16754
ENSG00000106399	RPA3	0.00570091	0.114714	0.219202
ENSG00000171227	TMEM37	0.0057036	0.114714	-0.352966
ENSG00000150459	SAP18	0.0057188	0.114811	0.173742
ENSG00000149932	TMEM219	0.00575545	0.115338	0.194582
ENSG00000104164	BLOC1S6	0.00577903	0.115413	-0.229372
ENSG00000134962	KLB	0.00578441	0.115413	-0.228053
ENSG00000175198	PCCA	0.00579045	0.115413	-0.225308
ENSG00000179295	PTPN11	0.00582419	0.115877	-0.208987
ENSG00000168491	CCDC110	0.00593825	0.117724	-0.950563
ENSG00000176386	CDC26	0.00593683	0.117724	0.310003
ENSG00000003989	SLC7A2	0.00595839	0.117912	-0.360273
ENSG00000119705	SLIRP	0.00598703	0.118072	0.160013
ENSG00000198677	TTC37	0.00599076	0.118072	-0.418645
ENSG00000212907	MT-ND4L	0.00599841	0.118072	-0.15575
ENSG00000103316	CRYM	0.00600949	0.11808	0.328621
ENSG00000147119	CHST7	0.00605928	0.118638	0.50131
ENSG00000267391	MIR122HG	0.0060495	0.118638	0.208824
ENSG00000288558	DUS4L-BCAP29	0.00610764	0.119374	-0.209036
ENSG00000119596	YLPM1	0.00616714	0.119902	-0.3153
ENSG00000130921	MTRFR	0.00615123	0.119902	-0.28478
ENSG00000168172	HOOK3	0.00616678	0.119902	-0.42598
ENSG00000111540	RAB5B	0.00621416	0.120605	-0.345784
ENSG00000173272	MZT2A	0.00625549	0.121195	0.299552
ENSG00000069431	ABCC9	0.00627857	0.12143	-0.28549
ENSG00000178719	GRINA	0.00630038	0.121639	-0.375904
ENSG00000102753	KPNA3	0.0063253	0.121908	-0.485028
ENSG00000125844	RRBP1	0.0064143	0.123195	-0.351929
ENSG00000171467	ZNF318	0.00641014	0.123195	-0.305972
ENSG00000089220	PEBP1	0.00643823	0.123227	0.152342
ENSG00000100462	PRMT5	0.0064339	0.123227	0.325789
ENSG00000118680	MYL12B	0.00653325	0.124697	0.150539
ENSG00000133226	SRRM1	0.00653752	0.124697	-0.310286
ENSG00000172765	TMCC1	0.00656461	0.124998	-0.268454
ENSG00000174233	ADCY6	0.00657995	0.125075	-0.934459
ENSG00000140332	TLE3	0.0066043	0.125323	-0.636069
ENSG00000095932	SMIM24	0.00662883	0.125574	0.338442
ENSG00000123104	ITPR2	0.00664553	0.125675	-0.333286
ENSG00000176209	SMIM19	0.0066846	0.126199	0.240434
ENSG00000113645	WWC1	0.00669798	0.126236	-0.381994
ENSG00000121741	ZMYM2	0.00673802	0.126775	-0.456787
ENSG00000108509	CAMTA2	0.00679511	0.127202	-0.414944
ENSG00000124602	UNC5CL	0.00679009	0.127202	0.535145
ENSG00000168509	HJV	0.00677226	0.127202	-0.266166
ENSG00000105364	MRPL4	0.00681315	0.127324	-0.282638
ENSG00000014641	MDH1	0.00691088	0.127756	0.197885
ENSG00000036549	ZZZ3	0.00685929	0.127756	-0.293736
ENSG00000105327	BBC3	0.00691297	0.127756	0.299792
ENSG00000127914	AKAP9	0.00690958	0.127756	-0.345205
ENSG00000137942	FNBP1L	0.00688196	0.127756	-0.360744
ENSG00000141480	ARRB2	0.00691697	0.127756	0.252038
ENSG00000204272	NBDY	0.00686863	0.127756	0.238283
ENSG00000107438	PDLIM1	0.00702489	0.128521	0.156665
ENSG00000110090	CPT1A	0.00700945	0.128521	0.261967
ENSG00000111144	LTA4H	0.0070348	0.128521	0.237818
ENSG00000136810	TXN	0.00702431	0.128521	0.272348
ENSG00000157500	APPL1	0.00703953	0.128521	-0.22643
ENSG00000197930	ERO1A	0.00700778	0.128521	-0.205543
ENSG00000198586	TLK1	0.00703204	0.128521	-0.319707
ENSG00000100116	GCAT	0.00706865	0.12884	0.560897
ENSG00000126391	FRMD8	0.00710822	0.129137	0.297115
ENSG00000175764	TTLL11	0.00710604	0.129137	-0.72368
ENSG00000154727	GABPA	0.00713191	0.129355	0.356007
ENSG00000138246	DNAJC13	0.00716095	0.129546	-0.29454
ENSG00000198959	TGM2	0.00716581	0.129546	-0.244774
ENSG00000164151	ICE1	0.00723496	0.130583	-0.313935
ENSG00000100604	CHGA	0.00728529	0.130704	0.854186
ENSG00000152348	ATG10	0.00726917	0.130704	-0.364203
ENSG00000164199	ADGRV1	0.00728884	0.130704	0.681866
ENSG00000170458	CD14	0.00727405	0.130704	-0.332549
ENSG00000276781	CHGA	0.00728529	0.130704	0.854186
ENSG00000151726	ACSL1	0.00731597	0.130978	0.153431
ENSG00000001629	ANKIB1	0.00734313	0.131253	-0.270454
ENSG00000138688	KIAA1109	0.00736117	0.131363	-0.231906
ENSG00000198830	HMGN2	0.00739765	0.131802	0.21099
ENSG00000147274	RBMX	0.00745527	0.132527	-0.314967
ENSG00000165389	SPTSSA	0.00746225	0.132527	0.163991
ENSG00000204574	ABCF1	0.00749246	0.132638	-0.205837
ENSG00000206490	ABCF1	0.00749246	0.132638	-0.205837
ENSG00000225989	ABCF1	0.00749246	0.132638	-0.205837
ENSG00000231129	ABCF1	0.00749246	0.132638	-0.205837
ENSG00000232169	ABCF1	0.00749246	0.132638	-0.205837
ENSG00000236149	ABCF1	0.00749246	0.132638	-0.205837
ENSG00000236342	ABCF1	0.00749246	0.132638	-0.205837
ENSG00000277072	STAG3L2	0.00748148	0.132638	-0.688905
ENSG00000128849	CGNL1	0.00751111	0.132756	-0.222384
ENSG00000147649	MTDH	0.00753603	0.132985	-0.220203
ENSG00000215105	TTC3P1	0.00755901	0.133178	-0.901024
ENSG00000064651	SLC12A2	0.00765741	0.134484	-0.552038
ENSG00000073921	PICALM	0.00764888	0.134484	0.223581
ENSG00000116871	MAP7D1	0.00774467	0.135436	0.290352
ENSG00000170214	ADRA1B	0.00774828	0.135436	-0.843345
ENSG00000183840	GPR39	0.00774666	0.135436	0.711817
ENSG00000115263	GCG	0.00781591	0.136403	0.851337
ENSG00000075151	EIF4G3	0.00785581	0.13641	-0.397965
ENSG00000079557	AFM	0.00783677	0.13641	-0.284508
ENSG00000103978	TMEM87A	0.00786554	0.13641	0.23105
ENSG00000151914	DST	0.00786124	0.13641	-0.525886
ENSG00000167272	POP5	0.00790508	0.136881	0.30924
ENSG00000129007	CALML4	0.00795367	0.137108	0.432221
ENSG00000187164	SHTN1	0.00794314	0.137108	-0.219766
ENSG00000205702	CYP2D7	0.00795529	0.137108	-0.880398
ENSG00000263181	CYP2D7	0.00795529	0.137108	-0.880398
ENSG00000278088	CYP2D7	0.00795529	0.137108	-0.880398
ENSG00000283008	CYP2D7	0.00795529	0.137108	-0.880398
ENSG00000119392	GLE1	0.00801301	0.137889	0.394148
ENSG00000106591	MRPL32	0.00805234	0.138136	0.323661
ENSG00000188290	HES4	0.00804189	0.138136	0.840955
ENSG00000140367	UBE2Q2	0.0080811	0.138415	-0.282786
ENSG00000104660	LEPROTL1	0.00810791	0.138455	-0.195161
ENSG00000157399	ARSL	0.0081209	0.138455	-0.286103
ENSG00000197746	PSAP	0.00810986	0.138455	-0.146589
ENSG00000165092	ALDH1A1	0.00814163	0.138593	0.148605
ENSG00000170456	DENND5B	0.00815401	0.138593	-0.303955
ENSG00000115902	SLC1A4	0.00817056	0.138662	0.364226
ENSG00000145782	ATG12	0.00820863	0.139095	-0.192101
ENSG00000158373	H2BC5	0.00823703	0.139363	0.247635
ENSG00000198728	LDB1	0.00825591	0.13947	-0.792923
ENSG00000196141	SPATS2L	0.00827029	0.1395	-0.150762
ENSG00000085231	AK6	0.00828353	0.139511	0.255253
ENSG00000279247	AK6	0.00828353	0.139511	0.255253
ENSG00000186522	SEPTIN10	0.00832438	0.139986	-0.226988
ENSG00000127418	FGFRL1	0.0084515	0.141266	0.371253
ENSG00000133703	KRAS	0.00844467	0.141266	-0.193644
ENSG00000145826	LECT2	0.00844825	0.141266	0.194216
ENSG00000171759	PAH	0.00844707	0.141266	0.188688
ENSG00000197594	ENPP1	0.00846891	0.141344	-0.196046
ENSG00000198218	QRICH1	0.00851846	0.141957	0.347861
ENSG00000048392	RRM2B	0.00854118	0.142043	-0.247004
ENSG00000165672	PRDX3	0.00855374	0.142043	0.159456
ENSG00000251474	RPL32P3	0.00856207	0.142043	0.547263
ENSG00000095485	CWF19L1	0.00860588	0.142344	0.727727
ENSG00000145817	YIPF5	0.00860286	0.142344	-0.420514
ENSG00000134109	EDEM1	0.00864321	0.142536	0.266434
ENSG00000164761	TNFRSF11B	0.00863633	0.142536	-0.878583
ENSG00000112473	SLC39A7	0.00866555	0.142692	-0.265742
ENSG00000206288	SLC39A7	0.00866555	0.142692	-0.265742
ENSG00000224399	SLC39A7	0.00866555	0.142692	-0.265742
ENSG00000226614	SLC39A7	0.00866555	0.142692	-0.265742
ENSG00000227402	SLC39A7	0.00866555	0.142692	-0.265742
ENSG00000229802	SLC39A7	0.00866555	0.142692	-0.265742
ENSG00000090686	USP48	0.00879698	0.144641	-0.221361
ENSG00000065000	AP3D1	0.00885196	0.145261	-0.167178
ENSG00000138030	KHK	0.00886089	0.145261	-0.444091
ENSG00000137714	FDX1	0.00890375	0.145533	0.171141
ENSG00000179152	TCAIM	0.00889563	0.145533	0.189549
ENSG00000143776	CDC42BPA	0.00893513	0.145831	-0.25677
ENSG00000100592	DAAM1	0.00898154	0.146373	-0.201151
ENSG00000118514	ALDH8A1	0.00900761	0.146501	-0.256012
ENSG00000155096	AZIN1	0.00901658	0.146501	0.206563
ENSG00000162441	LZIC	0.00902905	0.146501	-0.239182
ENSG00000182165	TP53TG1	0.00905834	0.146761	0.21336
ENSG00000002834	LASP1	0.00911215	0.147417	0.196281
ENSG00000173726	TOMM20	0.00913661	0.147597	0.170775
ENSG00000135677	GNS	0.00915304	0.147648	-0.184619
ENSG00000125633	CCDC93	0.00921769	0.148474	-0.294813
ENSG00000035862	TIMP2	0.00924397	0.148682	-0.221003
ENSG00000091039	OSBPL8	0.00943722	0.149226	-0.335841
ENSG00000101974	ATP11C	0.00933072	0.149226	-0.33342
ENSG00000104312	RIPK2	0.00943939	0.149226	0.417683
ENSG00000104517	UBR5	0.0093795	0.149226	-0.249473
ENSG00000106397	PLOD3	0.00941812	0.149226	-0.280854
ENSG00000130956	HABP4	0.00940321	0.149226	0.353705
ENSG00000132530	XAF1	0.00943018	0.149226	-0.37599
ENSG00000138190	EXOC6	0.00932156	0.149226	-0.247115
ENSG00000156535	CD109	0.00939369	0.149226	0.225198
ENSG00000170145	SIK2	0.00940463	0.149226	-0.348683
ENSG00000224877	NDUFAF8	0.00941855	0.149226	0.172967
ENSG00000243550	LINC01214	0.00935567	0.149226	-0.767366
ENSG00000289524	LINC01214	0.00935567	0.149226	-0.767366
ENSG00000157734	SNX22	0.00946956	0.149277	-0.424417
ENSG00000165813	CCDC186	0.00946099	0.149277	-0.430218
ENSG00000198786	MT-ND5	0.00949999	0.149544	-0.158033
ENSG00000170442	KRT86	0.00951763	0.149609	0.628699
ENSG00000092607	TBX15	0.00960699	0.149633	-0.36566
ENSG00000101997	CCDC22	0.0095729	0.149633	-0.836747
ENSG00000107581	EIF3A	0.00958421	0.149633	-0.227913
ENSG00000116161	CACYBP	0.00961368	0.149633	0.197984
ENSG00000129422	MTUS1	0.00954778	0.149633	-0.234242
ENSG00000165934	CPSF2	0.00956486	0.149633	-0.433057
ENSG00000229920	RPS4XP5	0.00959811	0.149633	-0.841084
ENSG00000235314	LINC00957	0.0096887	0.150589	-0.763311
ENSG00000084112	SSH1	0.00978724	0.151908	-0.376265
ENSG00000160746	ANO10	0.00982832	0.152332	-0.233592
ENSG00000117707	PROX1	0.00988124	0.152337	-0.262262
ENSG00000131069	ACSS2	0.00988365	0.152337	0.250329
ENSG00000132361	CLUH	0.00984294	0.152337	0.188441
ENSG00000165269	AQP7	0.0098671	0.152337	0.352087
ENSG00000165269	AQP7	0.0098671	0.152337	0.352087
ENSG00000169562	GJB1	0.00991806	0.152444	-0.337614
ENSG00000197043	ANXA6	0.00991633	0.152444	-0.189037
ENSG00000112739	PRPF4B	0.00994585	0.152659	-0.408936
ENSG00000182180	MRPS16	0.00996466	0.152736	0.174658
ENSG00000135114	OASL	0.0100469	0.152939	0.699818
ENSG00000146648	EGFR	0.00999522	0.152939	-0.224962
ENSG00000158092	NCK1	0.0100346	0.152939	-0.270302
ENSG00000186115	CYP4F2	0.0100283	0.152939	0.244096
ENSG00000198862	LTN1	0.0100253	0.152939	-0.425962
ENSG00000131773	KHDRBS3	0.0100812	0.153041	0.216644
ENSG00000143793	C1orf35	0.0100794	0.153041	0.32738
ENSG00000095739	BAMBI	0.0101067	0.153218	0.312268
ENSG00000113716	HMGXB3	0.0101786	0.154069	-0.598617
ENSG00000164442	CITED2	0.0101997	0.154069	0.217809
ENSG00000171863	RPS7	0.0102045	0.154069	0.155014
ENSG00000047621	C12orf4	0.0102527	0.154328	-0.527663
ENSG00000125257	ABCC4	0.010244	0.154328	-0.334729
ENSG00000137200	CMTR1	0.0102635	0.154328	-0.448661
ENSG00000129680	MAP7D3	0.0103084	0.154585	-0.262956
ENSG00000183091	NEB	0.0103048	0.154585	-0.507697
ENSG00000211455	STK38L	0.0103379	0.154817	0.328595
ENSG00000071537	SEL1L	0.0103743	0.155152	-0.194299
ENSG00000102401	ARMCX3	0.0104513	0.156093	-0.267681
ENSG00000134339	SAA2	0.0104712	0.156181	-0.487295
ENSG00000173915	ATP5MK	0.0105025	0.156436	0.158929
ENSG00000197056	ZMYM1	0.010532	0.156666	-0.658363
ENSG00000162298	SYVN1	0.010592	0.157347	0.263223
ENSG00000148154	UGCG	0.0106282	0.157673	-0.279444
ENSG00000092931	MFSD11	0.0106757	0.158053	-0.345495
ENSG00000168439	STIP1	0.0106824	0.158053	-0.458905
ENSG00000101335	MYL9	0.0107374	0.158135	-0.510935
ENSG00000162961	DPY30	0.0107592	0.158135	0.18724
ENSG00000164190	NIPBL	0.0107228	0.158135	-0.34614
ENSG00000164938	TP53INP1	0.0107486	0.158135	-0.208623
ENSG00000166780	BMERB1	0.0107196	0.158135	0.28674
ENSG00000278823	BMERB1	0.0107196	0.158135	0.28674
ENSG00000143256	PFDN2	0.0108062	0.158615	0.187763
ENSG00000010278	CD9	0.010824	0.158666	0.245982
ENSG00000086696	HSD17B2	0.0108944	0.158669	-0.181581
ENSG00000106588	PSMA2	0.010961	0.158669	0.161044
ENSG00000109511	ANXA10	0.0109593	0.158669	0.184178
ENSG00000111859	NEDD9	0.0109454	0.158669	0.205974
ENSG00000115290	GRB14	0.0109522	0.158669	-0.202537
ENSG00000128872	TMOD2	0.0109725	0.158669	-0.761632
ENSG00000137076	TLN1	0.0108828	0.158669	-0.255358
ENSG00000145332	KLHL8	0.0109817	0.158669	-0.241871
ENSG00000163950	SLBP	0.0109572	0.158669	0.296321
ENSG00000204217	BMPR2	0.0108937	0.158669	-0.241596
ENSG00000269743	SLC25A53	0.0109605	0.158669	0.471765
ENSG00000004799	PDK4	0.0110834	0.15924	0.435334
ENSG00000103035	PSMD7	0.0111472	0.15924	-0.163721
ENSG00000113583	C5orf15	0.0111498	0.15924	0.172773
ENSG00000115652	UXS1	0.0110564	0.15924	-0.405973
ENSG00000141446	ESCO1	0.0111304	0.15924	-0.46564
ENSG00000144320	LNPK	0.0111649	0.15924	-0.238841
ENSG00000168256	NKIRAS2	0.0110685	0.15924	-0.408138
ENSG00000170638	TRABD	0.0111559	0.15924	0.332301
ENSG00000203727	SAMD5	0.011076	0.15924	-0.23396
ENSG00000236824	BCYRN1	0.0111499	0.15924	-0.590989
ENSG00000047346	FAM214A	0.0111937	0.159323	-0.329167
ENSG00000106034	CPED1	0.0112043	0.159323	-0.429836
ENSG00000176731	RBIS	0.0112138	0.159323	0.186209
ENSG00000067900	ROCK1	0.01125	0.159632	-0.250883
ENSG00000185504	FAAP100	0.0112903	0.159998	0.774112
ENSG00000075568	TMEM131	0.0113891	0.160578	-0.25005
ENSG00000168159	RNF187	0.0113838	0.160578	-0.16565
ENSG00000178950	GAK	0.0113864	0.160578	-0.277765
ENSG00000204054	LINC00963	0.0113733	0.160578	-0.22314
ENSG00000285426	RNF187	0.0113838	0.160578	-0.16565
ENSG00000197256	KANK2	0.0114461	0.161176	-0.220415
ENSG00000151491	EPS8	0.0114811	0.16126	-0.34595
ENSG00000174353	STAG3L3	0.0114757	0.16126	-0.670685
ENSG00000012822	CALCOCO1	0.0115175	0.161565	-0.798995
ENSG00000097033	SH3GLB1	0.0115537	0.161664	-0.181363
ENSG00000178802	MPI	0.0115452	0.161664	0.296076
ENSG00000115875	SRSF7	0.0116712	0.161853	0.198396
ENSG00000117153	KLHL12	0.011684	0.161853	0.288903
ENSG00000170242	USP47	0.0116825	0.161853	-0.229776
ENSG00000171121	KCNMB3	0.0116406	0.161853	-0.970444
ENSG00000182004	SNRPE	0.0116561	0.161853	0.161664
ENSG00000185339	TCN2	0.011608	0.161853	-0.921114
ENSG00000235142	LINC02532	0.0116442	0.161853	0.203264
ENSG00000241837	ATP5PO	0.0115997	0.161853	0.217296
ENSG00000087269	NOP14	0.0117174	0.162112	-0.264042
ENSG00000163625	WDFY3	0.0117735	0.16258	-0.365561
ENSG00000169756	LIMS1	0.0117805	0.16258	-0.278288
ENSG00000121022	COPS5	0.0118432	0.163242	0.29556
ENSG00000070756	PABPC1	0.0119465	0.164257	-0.402368
ENSG00000179119	SPTY2D1	0.0119405	0.164257	-0.443382
ENSG00000107789	MINPP1	0.011998	0.164761	-0.229155
ENSG00000143891	GALM	0.0120254	0.164933	0.204228
ENSG00000133138	TBC1D8B	0.0121095	0.165506	-0.389721
ENSG00000148303	RPL7A	0.0121123	0.165506	0.138882
ENSG00000152104	PTPN14	0.0120911	0.165506	-0.389857
ENSG00000243694	LINC02027	0.012127	0.165506	0.240928
ENSG00000280858	RPL7A	0.0121123	0.165506	0.138882
ENSG00000105357	MYH14	0.012207	0.166016	-0.303089
ENSG00000115963	RND3	0.0122113	0.166016	-0.70688
ENSG00000119537	KDSR	0.0122016	0.166016	-0.227817
ENSG00000185963	BICD2	0.0122243	0.166016	-0.37863
ENSG00000105852	PON3	0.0122558	0.166117	0.156533
ENSG00000110756	HPS5	0.0122616	0.166117	-0.372155
ENSG00000288445	HPS5	0.0122616	0.166117	-0.372155
ENSG00000147669	POLR2K	0.0122816	0.166184	0.193473
ENSG00000078269	SYNJ2	0.0123882	0.16661	-0.652493
ENSG00000136827	TOR1A	0.0123858	0.16661	0.217399
ENSG00000143153	ATP1B1	0.012382	0.16661	-0.172008
ENSG00000147853	AK3	0.0123491	0.16661	-0.146486
ENSG00000162302	RPS6KA4	0.012336	0.16661	-0.664958
ENSG00000125741	OPA3	0.0124117	0.166724	-0.286063
ENSG00000083123	BCKDHB	0.0124589	0.167154	0.336618
ENSG00000164051	CCDC51	0.0124816	0.167256	0.365208
ENSG00000072501	SMC1A	0.0125711	0.168253	-0.312586
ENSG00000122565	CBX3	0.0126429	0.16901	-0.222882
ENSG00000138166	DUSP5	0.0126719	0.169193	0.440559
ENSG00000073150	PANX2	0.0127902	0.16943	0.785218
ENSG00000100815	TRIP11	0.0127461	0.16943	-0.427585
ENSG00000106299	WASL	0.0128578	0.16943	-0.208953
ENSG00000115484	CCT4	0.0128351	0.16943	0.165493
ENSG00000130830	MPP1	0.0128052	0.16943	0.305692
ENSG00000130958	SLC35D2	0.0128473	0.16943	0.192938
ENSG00000134716	CYP2J2	0.0128484	0.16943	0.284561
ENSG00000171345	KRT19	0.0127718	0.16943	-0.785199
ENSG00000198948	MFAP3L	0.0128464	0.16943	-0.319458
ENSG00000198948	MFAP3L	0.0128464	0.16943	-0.319458
ENSG00000240230	COX19	0.0127464	0.16943	-0.245505
ENSG00000277893	SRD5A2	0.0127524	0.16943	0.255482
ENSG00000254911	SCARNA9	0.0129278	0.169948	-0.707684
ENSG00000254911	SCARNA9	0.0129278	0.169948	-0.707684
ENSG00000254996	ANKHD1-EIF4EBP3	0.0129182	0.169948	-0.20037
ENSG00000070081	NUCB2	0.0130118	0.170445	-0.165006
ENSG00000139083	ETV6	0.0129973	0.170445	-0.411109
ENSG00000257923	CUX1	0.0129858	0.170445	-0.235773
ENSG00000112972	HMGCS1	0.0130601	0.170621	0.162248
ENSG00000135315	CEP162	0.0130685	0.170621	-0.783923
ENSG00000198682	PAPSS2	0.0130714	0.170621	-0.23014
ENSG00000166801	FAM111A	0.013141	0.171328	-0.285819
ENSG00000162924	REL	0.0131625	0.171407	-0.30697
ENSG00000025800	KPNA6	0.013222	0.171777	-0.390499
ENSG00000127241	MASP1	0.013208	0.171777	0.204012
ENSG00000072736	NFATC3	0.0133298	0.172369	0.239746
ENSG00000107560	RAB11FIP2	0.0133138	0.172369	-0.351264
ENSG00000111879	FAM184A	0.0133153	0.172369	-0.494211
ENSG00000115904	SOS1	0.0133104	0.172369	-0.30317
ENSG00000091317	CMTM6	0.0133815	0.172439	-0.154132
ENSG00000162599	NFIA	0.0133816	0.172439	-0.1888
ENSG00000188647	PTAR1	0.0133819	0.172439	-0.252611
ENSG00000157796	WDR19	0.0134027	0.172507	0.505429
ENSG00000163728	TTC14	0.013428	0.172632	-0.235735
ENSG00000134871	COL4A2	0.0134474	0.172682	-0.618604
ENSG00000119685	TTLL5	0.0135385	0.173651	-0.642947
ENSG00000165507	DEPP1	0.0135549	0.17366	0.314646
ENSG00000114796	KLHL24	0.0135819	0.173804	-0.253225
ENSG00000105220	GPI	0.0135988	0.173819	-0.180039
ENSG00000282019	GPI	0.0135988	0.173819	-0.180039
ENSG00000120910	PPP3CC	0.0136502	0.174276	0.414623
ENSG00000164830	OXR1	0.0136683	0.174306	-0.257053
ENSG00000197312	DDI2	0.0137036	0.174556	-0.199511
ENSG00000142676	RPL11	0.0137449	0.17488	0.136351
ENSG00000123989	CHPF	0.0138084	0.175286	-0.27544
ENSG00000167315	ACAA2	0.0138038	0.175286	0.19599
ENSG00000099977	DDT	0.0138473	0.175365	0.138069
ENSG00000099977	DDT	0.0138473	0.175365	0.138069
ENSG00000135318	NT5E	0.0138493	0.175365	0.263569
ENSG00000213625	LEPROT	0.0138621	0.175365	-0.294781
ENSG00000275003	DDT	0.0138473	0.175365	0.138069
ENSG00000275003	DDT	0.0138473	0.175365	0.138069
ENSG00000077721	UBE2A	0.0139975	0.176675	0.199434
ENSG00000092036	HAUS4	0.0139906	0.176675	0.488574
ENSG00000267296	CEBPA-DT	0.0140207	0.176766	-0.617062
ENSG00000092439	TRPM7	0.0140798	0.177109	-0.26894
ENSG00000152082	MZT2B	0.0140689	0.177109	0.210623
ENSG00000125148	MT2A	0.0141137	0.177228	0.18074
ENSG00000198034	RPS4X	0.0141213	0.177228	0.152756
ENSG00000125520	SLC2A4RG	0.0141402	0.177265	0.214169
ENSG00000242259	C22orf39	0.0141795	0.177556	0.265238
ENSG00000205213	LGR4	0.0142101	0.177738	-0.195056
ENSG00000124762	CDKN1A	0.0142412	0.177926	-0.145107
ENSG00000147889	CDKN2A	0.0142645	0.178017	0.864751
ENSG00000151835	SACS	0.0143191	0.178497	-0.626473
ENSG00000113522	RAD50	0.0144263	0.179632	-0.294447
ENSG00000188559	RALGAPA2	0.0144536	0.17977	-0.212642
ENSG00000226287	TMEM191A	0.0144765	0.179853	0.69137
ENSG00000068912	ERLEC1	0.0145668	0.180167	-0.190067
ENSG00000109323	MANBA	0.0145319	0.180167	0.316627
ENSG00000184076	UQCR10	0.0145538	0.180167	0.148774
ENSG00000185100	ADSS1	0.0145482	0.180167	-0.70843
ENSG00000157654	PALM2AKAP2	0.0145898	0.18025	-0.210424
ENSG00000172336	POP7	0.014617	0.180385	0.24242
ENSG00000104299	INTS9	0.0146602	0.180516	-0.853594
ENSG00000187607	ZNF286A	0.0146451	0.180516	-0.915326
ENSG00000066135	KDM4A	0.0146997	0.180799	-0.219131
ENSG00000233396	LINC01719	0.0147158	0.180799	0.604125
ENSG00000102158	MAGT1	0.0148488	0.181629	-0.184405
ENSG00000114115	RBP1	0.014819	0.181629	0.347048
ENSG00000131495	NDUFA2	0.0148399	0.181629	0.147785
ENSG00000133195	SLC39A11	0.014849	0.181629	0.271686
ENSG00000282291	SLC39A11	0.014849	0.181629	0.271686
ENSG00000152558	TMEM123	0.0148853	0.181873	-0.17091
ENSG00000101557	USP14	0.0149674	0.182137	-0.252174
ENSG00000103168	TAF1C	0.0150055	0.182137	0.518834
ENSG00000106537	TSPAN13	0.0149783	0.182137	0.272937
ENSG00000154265	ABCA5	0.0150053	0.182137	-0.210785
ENSG00000171634	BPTF	0.0149565	0.182137	-0.177714
ENSG00000198585	NUDT16	0.0149376	0.182137	0.258125
ENSG00000072310	SREBF1	0.0150752	0.18224	-0.21984
ENSG00000154978	VOPP1	0.0150798	0.18224	0.19099
ENSG00000159069	FBXW5	0.0150318	0.18224	-0.222073
ENSG00000196810	CTBP1-DT	0.015071	0.18224	0.700989
ENSG00000106603	COA1	0.0151785	0.183111	0.236019
ENSG00000118579	MED28	0.0151849	0.183111	0.254843
ENSG00000118412	CASP8AP2	0.0152169	0.183298	-0.523279
ENSG00000288475	CASP8AP2	0.0152169	0.183298	-0.523279
ENSG00000151466	SCLT1	0.0153092	0.18401	-0.679173
ENSG00000163939	PBRM1	0.0153024	0.18401	-0.277559
ENSG00000141867	BRD4	0.0154004	0.184905	-0.186792
ENSG00000009765	IYD	0.0154999	0.184976	0.209067
ENSG00000023287	RB1CC1	0.0155225	0.184976	-0.333894
ENSG00000064995	TAF11	0.0154943	0.184976	0.21596
ENSG00000112679	DUSP22	0.0155091	0.184976	-0.256119
ENSG00000168306	ACOX2	0.0155232	0.184976	0.218242
ENSG00000173436	MICOS10	0.0154857	0.184976	0.166865
ENSG00000213741	RPS29	0.0154714	0.184976	0.140305
ENSG00000125744	RTN2	0.0155569	0.185179	-0.931007
ENSG00000198900	TOP1	0.0155819	0.185278	-0.176487
ENSG00000100823	APEX1	0.0156353	0.185602	0.216154
ENSG00000122483	CCDC18	0.0156427	0.185602	-0.838714
ENSG00000172794	RAB37	0.0157972	0.187035	0.584335
ENSG00000246273	SBF2-AS1	0.015794	0.187035	0.829102
ENSG00000144381	HSPD1	0.0158226	0.187135	-0.141461
ENSG00000172469	MANEA	0.0158512	0.187274	-0.424983
ENSG00000085760	MTIF2	0.0158897	0.187529	-0.202413
ENSG00000128228	SDF2L1	0.0159722	0.188102	-0.298854
ENSG00000128595	CALU	0.0159584	0.188102	-0.243814
ENSG00000166233	ARIH1	0.0159963	0.188186	-0.210483
ENSG00000099804	CDC34	0.016071	0.188661	0.243862
ENSG00000140988	RPS2	0.0161048	0.188661	0.134328
ENSG00000153815	CMIP	0.0160771	0.188661	-0.252877
ENSG00000263934	SNORD3A	0.0160928	0.188661	-1.05721
ENSG00000134049	IER3IP1	0.0161789	0.18893	0.177229
ENSG00000178295	GEN1	0.0161634	0.18893	-0.477019
ENSG00000266472	MRPS21	0.0161605	0.18893	0.149558
ENSG00000130270	ATP8B3	0.0162545	0.189613	0.852399
ENSG00000165916	PSMC3	0.016273	0.189629	-0.210653
ENSG00000015479	MATR3	0.0163517	0.190146	-0.249072
ENSG00000131910	NR0B2	0.0163398	0.190146	0.181727
ENSG00000280987	MATR3	0.0163517	0.190146	-0.249072
ENSG00000129757	CDKN1C	0.0164203	0.190544	0.603225
ENSG00000186395	KRT10	0.0164035	0.190544	0.169329
ENSG00000273707	CDKN1C	0.0164203	0.190544	0.603225
ENSG00000105829	BET1	0.0164543	0.190739	0.260163
ENSG00000065882	TBC1D1	0.0165441	0.1915	-0.213734
ENSG00000225921	NOL7	0.0165545	0.1915	0.1906
ENSG00000104419	NDRG1	0.0165943	0.191617	0.445197
ENSG00000136051	WASHC4	0.0165999	0.191617	-0.374567
ENSG00000148677	ANKRD1	0.0166511	0.191617	-0.250158
ENSG00000165152	PGAP4	0.0166299	0.191617	-0.292377
ENSG00000198026	ZNF335	0.0166388	0.191617	-0.726938
ENSG00000132330	SCLY	0.0166947	0.19192	0.344171
ENSG00000121361	KCNJ8	0.0167467	0.192318	0.242915
ENSG00000100997	ABHD12	0.0167998	0.192728	0.279478
ENSG00000099860	GADD45B	0.0168261	0.192794	-0.279614
ENSG00000196275	GTF2IRD2	0.0168403	0.192794	0.317654
ENSG00000064115	TM7SF3	0.0168792	0.192841	0.164699
ENSG00000169188	APEX2	0.0168767	0.192841	0.285465
ENSG00000152332	UHMK1	0.0169802	0.193795	-0.337288
ENSG00000089159	PXN	0.0170078	0.19391	0.284013
ENSG00000166902	MRPL16	0.0170393	0.193947	0.186684
ENSG00000204842	ATXN2	0.017046	0.193947	-0.212093
ENSG00000085449	WDFY1	0.0172462	0.194824	-0.398293
ENSG00000111145	ELK3	0.0171828	0.194824	0.50207
ENSG00000122194	PLG	0.0172434	0.194824	-0.275971
ENSG00000130429	ARPC1B	0.0172279	0.194824	-0.18809
ENSG00000141753	IGFBP4	0.0172252	0.194824	-0.186729
ENSG00000168894	RNF181	0.0172191	0.194824	0.149401
ENSG00000186432	KPNA4	0.0172194	0.194824	-0.172778
ENSG00000138758	SEPTIN11	0.0172843	0.195055	-0.165283
ENSG00000085224	ATRX	0.0173051	0.195092	-0.346714
ENSG00000114698	PLSCR4	0.0173357	0.195126	-0.318534
ENSG00000162407	PLPP3	0.0173433	0.195126	-0.29563
ENSG00000143653	SCCPDH	0.0173869	0.19522	0.146644
ENSG00000148688	RPP30	0.0173758	0.19522	0.27015
ENSG00000182704	TSKU	0.0174576	0.195815	-0.340457
ENSG00000075624	ACTB	0.017589	0.195882	-0.159651
ENSG00000102743	SLC25A15	0.017605	0.195882	0.234404
ENSG00000106823	ECM2	0.0175404	0.195882	-0.236077
ENSG00000131375	CAPN7	0.0175977	0.195882	-0.662136
ENSG00000134900	TPP2	0.0175238	0.195882	-0.294298
ENSG00000138182	KIF20B	0.0175834	0.195882	-0.673452
ENSG00000160094	ZNF362	0.0175419	0.195882	-0.633963
ENSG00000164031	DNAJB14	0.0174895	0.195882	-0.336039
ENSG00000126768	TIMM17B	0.0177402	0.196991	0.346369
ENSG00000135655	USP15	0.017726	0.196991	-0.323017
ENSG00000044459	CNTLN	0.0178393	0.197235	-0.284258
ENSG00000092020	PPP2R3C	0.0177887	0.197235	-0.25157
ENSG00000105202	FBL	0.0178869	0.197235	0.230861
ENSG00000110917	MLEC	0.0178354	0.197235	-0.210972
ENSG00000111142	METAP2	0.0178099	0.197235	-0.141156
ENSG00000131171	SH3BGRL	0.0178633	0.197235	-0.201237
ENSG00000131504	DIAPH1	0.0179078	0.197235	-0.30345
ENSG00000135968	GCC2	0.0179224	0.197235	-0.515065
ENSG00000204257	HLA-DMA	0.0179158	0.197235	-1.05456
ENSG00000239463	HLA-DMA	0.0179158	0.197235	-1.05456
ENSG00000241394	HLA-DMA	0.0179158	0.197235	-1.05456
ENSG00000242361	HLA-DMA	0.0179158	0.197235	-1.05456
ENSG00000242685	HLA-DMA	0.0179158	0.197235	-1.05456
ENSG00000243189	HLA-DMA	0.0179158	0.197235	-1.05456
ENSG00000243215	HLA-DMA	0.0179158	0.197235	-1.05456
ENSG00000243719	HLA-DMA	0.0179158	0.197235	-1.05456
ENSG00000280548	FBL	0.0178869	0.197235	0.230861
ENSG00000100731	PCNX1	0.0181189	0.197631	-0.284133
ENSG00000107890	ANKRD26	0.0181151	0.197631	-0.788918
ENSG00000144659	SLC25A38	0.0180326	0.197631	-0.207425
ENSG00000163875	MEAF6	0.0180926	0.197631	0.161117
ENSG00000168621	GDNF	0.0180938	0.197631	-0.712436
ENSG00000169499	PLEKHA2	0.0180012	0.197631	-0.346931
ENSG00000181090	EHMT1	0.0180619	0.197631	-0.351659
ENSG00000187824	TMEM220	0.017997	0.197631	0.193319
ENSG00000203623	C6orf47	0.0180959	0.197631	-0.604624
ENSG00000204439	C6orf47	0.0180959	0.197631	-0.604624
ENSG00000226103	C6orf47	0.0180959	0.197631	-0.604624
ENSG00000226531	C6orf47	0.0180959	0.197631	-0.604624
ENSG00000228177	C6orf47	0.0180959	0.197631	-0.604624
ENSG00000228435	C6orf47	0.0180959	0.197631	-0.604624
ENSG00000235360	C6orf47	0.0180959	0.197631	-0.604624
ENSG00000137547	MRPL15	0.0181511	0.197788	0.193144
ENSG00000186812	ZNF397	0.0181719	0.19782	-0.320915
ENSG00000101160	CTSZ	0.0182555	0.198146	-0.654579
ENSG00000102547	CAB39L	0.0182299	0.198146	-0.614435
ENSG00000125871	MGME1	0.0182398	0.198146	0.358793
ENSG00000073331	ALPK1	0.0183065	0.198395	-0.598713
ENSG00000162851	TFB2M	0.0183142	0.198395	0.311139
ENSG00000160014	CALM3	0.0183403	0.198483	0.28638
ENSG00000010017	RANBP9	0.01841	0.198592	0.28217
ENSG00000065243	PKN2	0.0185403	0.198592	-0.507529
ENSG00000105939	ZC3HAV1	0.018538	0.198592	-0.264648
ENSG00000112851	ERBIN	0.0184788	0.198592	-0.259186
ENSG00000116667	C1orf21	0.0183934	0.198592	-0.286652
ENSG00000122218	COPA	0.0184963	0.198592	-0.169888
ENSG00000140694	PARN	0.0186102	0.198592	-0.312846
ENSG00000145555	MYO10	0.018514	0.198592	-0.543865
ENSG00000145934	TENM2	0.018594	0.198592	-0.895581
ENSG00000159788	RGS12	0.0184398	0.198592	-0.308912
ENSG00000162236	STX5	0.0185664	0.198592	0.292852
ENSG00000163170	BOLA3	0.0185835	0.198592	0.193148
ENSG00000166046	TCP11L2	0.018637	0.198592	-0.748306
ENSG00000170881	RNF139	0.0186366	0.198592	0.215364
ENSG00000185946	RNPC3	0.0184134	0.198592	-0.401471
ENSG00000204472	AIF1	0.0184623	0.198592	0.77331
ENSG00000206428	AIF1	0.0184623	0.198592	0.77331
ENSG00000234836	AIF1	0.0184623	0.198592	0.77331
ENSG00000235588	AIF1	0.0184623	0.198592	0.77331
ENSG00000235985	AIF1	0.0184623	0.198592	0.77331
ENSG00000237727	AIF1	0.0184623	0.198592	0.77331
ENSG00000274829	PARN	0.0186102	0.198592	-0.312846
ENSG00000009413	REV3L	0.0187398	0.199316	-0.475926
ENSG00000011007	ELOA	0.018741	0.199316	0.244661
ENSG00000160293	VAV2	0.0187651	0.199381	-0.241437
ENSG00000004700	RECQL	0.0188629	0.199493	-0.35971
ENSG00000056097	ZFR	0.0189102	0.199493	-0.313235
ENSG00000090060	PAPOLA	0.0189377	0.199493	-0.142868
ENSG00000100485	SOS2	0.01892	0.199493	-0.812938
ENSG00000119899	SLC17A5	0.0188901	0.199493	-0.18926
ENSG00000132646	PCNA	0.018866	0.199493	0.24876
ENSG00000134532	SOX5	0.0189155	0.199493	-0.559914
ENSG00000155324	GRAMD2B	0.0188221	0.199493	0.345184
ENSG00000181026	AEN	0.0188589	0.199493	0.361461
ENSG00000114742	WDR48	0.0189751	0.199698	-0.249375
ENSG00000129083	COPB1	0.0190103	0.199879	-0.201209
ENSG00000065559	MAP2K4	0.0192324	0.200326	0.222544
ENSG00000115594	IL1R1	0.0191941	0.200326	-0.225408
ENSG00000122026	RPL21	0.0192173	0.200326	0.129517
ENSG00000132294	EFR3A	0.0192161	0.200326	-0.161222
ENSG00000139218	SCAF11	0.0191658	0.200326	-0.161276
ENSG00000154864	PIEZO2	0.019134	0.200326	-0.272974
ENSG00000157388	CACNA1D	0.019081	0.200326	-0.582769
ENSG00000170412	GPRC5C	0.0191742	0.200326	-0.185362
ENSG00000205060	SLC35B4	0.0191764	0.200326	-0.239129
ENSG00000242193	CRYZL2P	0.0192336	0.200326	0.439752
ENSG00000163710	PCOLCE2	0.0193441	0.201287	0.35127
ENSG00000164620	RELL2	0.0193629	0.201295	-0.786715
ENSG00000048649	RSF1	0.0193959	0.201448	-0.335607
ENSG00000124120	TTPAL	0.0194592	0.20145	-0.320033
ENSG00000135596	MICAL1	0.0195233	0.20145	-0.784925
ENSG00000172345	STARD5	0.0194855	0.20145	-0.396433
ENSG00000185324	CDK10	0.0195112	0.20145	-0.288748
ENSG00000187555	USP7	0.019481	0.20145	-0.200476
ENSG00000197081	IGF2R	0.0195023	0.20145	-0.193655
ENSG00000226419	SLC16A1-AS1	0.01947	0.20145	0.4014
ENSG00000079785	DDX1	0.0195724	0.201581	-0.292092
ENSG00000167772	ANGPTL4	0.0195584	0.201581	0.795095
ENSG00000145734	BDP1	0.0197112	0.202282	-0.355326
ENSG00000147251	DOCK11	0.0197112	0.202282	-0.88826
ENSG00000179051	RCC2	0.0197134	0.202282	0.329994
ENSG00000223956	LINC01767	0.0196804	0.202282	0.620904
ENSG00000273873	BDP1	0.0197112	0.202282	-0.355326
ENSG00000274803	BDP1	0.0197112	0.202282	-0.355326
ENSG00000281540	RCC2	0.0197134	0.202282	0.329994
ENSG00000006634	DBF4	0.0198118	0.202603	-0.649844
ENSG00000133812	SBF2	0.019811	0.202603	-0.245955
ENSG00000160326	SLC2A6	0.0198727	0.202603	-0.302273
ENSG00000177311	ZBTB38	0.0197848	0.202603	-0.245655
ENSG00000183426	NPIPA1	0.0198725	0.202603	-0.7454
ENSG00000183426	NPIPA1	0.0198725	0.202603	-0.7454
ENSG00000196739	COL27A1	0.0198676	0.202603	-0.152072
ENSG00000220804	LINC01881	0.0198594	0.202603	-0.45697
ENSG00000281165	SLC2A6	0.0198727	0.202603	-0.302273
ENSG00000281994	NPIPA1	0.0198725	0.202603	-0.7454
ENSG00000281994	NPIPA1	0.0198725	0.202603	-0.7454
ENSG00000164825	DEFB1	0.0199082	0.202778	-0.186474
ENSG00000284881	DEFB1	0.0199082	0.202778	-0.186474
ENSG00000170027	YWHAG	0.0199613	0.203132	-0.158599
ENSG00000035928	RFC1	0.0200943	0.20318	-0.188963
ENSG00000085982	USP40	0.0200294	0.20318	-0.21375
ENSG00000104142	VPS18	0.0200772	0.20318	-0.662143
ENSG00000122550	KLHL7	0.0200219	0.20318	0.3694
ENSG00000123179	EBPL	0.0200828	0.20318	0.205074
ENSG00000133103	COG6	0.0200416	0.20318	-0.362632
ENSG00000164687	FABP5	0.0199883	0.20318	0.745697
ENSG00000143515	ATP8B2	0.0201201	0.203255	0.852166
ENSG00000145012	LPP	0.0202372	0.204109	-0.235166
ENSG00000180530	NRIP1	0.0202415	0.204109	-0.348625
ENSG00000067057	PFKP	0.0203002	0.20433	0.449803
ENSG00000153944	MSI2	0.0202989	0.20433	-0.243134
ENSG00000185222	TCEAL9	0.0203682	0.204828	-0.208488
ENSG00000108055	SMC3	0.020412	0.205082	-0.479306
ENSG00000049239	H6PD	0.0205527	0.205204	0.201217
ENSG00000092148	HECTD1	0.020596	0.205204	-0.305119
ENSG00000104884	ERCC2	0.0205483	0.205204	-0.631492
ENSG00000111602	TIMELESS	0.020582	0.205204	-0.446616
ENSG00000172366	MCRIP2	0.020495	0.205204	0.16097
ENSG00000173406	DAB1	0.0205555	0.205204	-0.649422
ENSG00000180398	MCFD2	0.0204615	0.205204	0.163611
ENSG00000181467	RAP2B	0.0205665	0.205204	0.283745
ENSG00000197536	IRF1-AS1	0.0204614	0.205204	0.387341
ENSG00000259379	MTND5P32	0.0206093	0.205204	-0.791771
ENSG00000099783	HNRNPM	0.0206689	0.205613	0.191514
ENSG00000100242	SUN2	0.0207538	0.205903	0.231146
ENSG00000133318	RTN3	0.0207354	0.205903	-0.164752
ENSG00000167702	KIFC2	0.0207434	0.205903	0.542325
ENSG00000115053	NCL	0.0207836	0.206014	-0.143791
ENSG00000006118	TMEM132A	0.020994	0.206545	-0.904528
ENSG00000127603	MACF1	0.0209781	0.206545	-0.194533
ENSG00000149485	FADS1	0.0209234	0.206545	-0.181119
ENSG00000165424	ZCCHC24	0.0210049	0.206545	0.183991
ENSG00000167522	ANKRD11	0.0210048	0.206545	-0.164214
ENSG00000182768	NGRN	0.0209687	0.206545	0.175779
ENSG00000204178	MACO1	0.0208564	0.206545	-0.202523
ENSG00000225630	MTND2P28	0.0209864	0.206545	-0.310797
ENSG00000240370	RPL13P5	0.0209516	0.206545	-0.606801
ENSG00000023572	GLRX2	0.0212049	0.207097	0.198133
ENSG00000047410	TPR	0.0211646	0.207097	-0.403402
ENSG00000162337	LRP5	0.0211346	0.207097	-0.500228
ENSG00000167005	NUDT21	0.0211049	0.207097	0.220735
ENSG00000167088	SNRPD1	0.0211929	0.207097	0.169567
ENSG00000174444	RPL4	0.0211361	0.207097	0.129813
ENSG00000198042	MAK16	0.0212105	0.207097	-0.441885
ENSG00000248593	DSTNP2	0.0210977	0.207097	-0.570819
ENSG00000031698	SARS1	0.0212493	0.207183	-0.181853
ENSG00000145390	USP53	0.0212754	0.207183	-0.433252
ENSG00000163817	SLC6A20	0.021264	0.207183	-0.599513
ENSG00000068885	IFT80	0.0212949	0.207191	-0.265521
ENSG00000107521	HPS1	0.0213343	0.207211	-0.166928
ENSG00000116539	ASH1L	0.021333	0.207211	-0.489878
ENSG00000138756	BMP2K	0.0215032	0.208497	-0.329153
ENSG00000196542	SPTSSB	0.0215044	0.208497	0.702271
ENSG00000112419	PHACTR2	0.0215586	0.208839	-0.361036
ENSG00000140400	MAN2C1	0.0216192	0.209243	-0.83509
ENSG00000151881	TMEM267	0.0216823	0.209671	0.38994
ENSG00000143373	ZNF687	0.0217146	0.209801	0.57161
ENSG00000136003	ISCU	0.021749	0.209949	0.224255
ENSG00000004779	NDUFAB1	0.0218128	0.210199	0.169995
ENSG00000198515	CNGA1	0.0218095	0.210199	0.238231
ENSG00000144713	RPL32	0.0219432	0.211089	0.127918
ENSG00000173221	GLRX	0.0219267	0.211089	0.235237
ENSG00000109321	AREG	0.0220133	0.211215	-0.713231
ENSG00000166669	ATF7IP2	0.0219933	0.211215	0.208269
ENSG00000197763	TXNRD3	0.0220231	0.211215	-0.457734
ENSG00000198793	MTOR	0.0220325	0.211215	-0.249246
ENSG00000094916	CBX5	0.0221492	0.211419	-0.405733
ENSG00000125827	TMX4	0.0221321	0.211419	-0.179518
ENSG00000148481	MINDY3	0.0220813	0.211419	-0.30073
ENSG00000155666	KDM8	0.0221412	0.211419	0.595792
ENSG00000174780	SRP72	0.0221295	0.211419	-0.152652
ENSG00000065548	ZC3H15	0.0222216	0.211563	-0.181342
ENSG00000174796	THAP6	0.0221957	0.211563	-0.705596
ENSG00000197580	BCO2	0.0222078	0.211563	-0.387169
ENSG00000103266	STUB1	0.0222967	0.211914	-0.209772
ENSG00000232442	MHENCR	0.0222904	0.211914	0.639475
ENSG00000124299	PEPD	0.0223235	0.211988	-0.145972
ENSG00000155970	MICU3	0.0223696	0.212243	-0.495939
ENSG00000082212	ME2	0.0224431	0.212758	-0.257383
ENSG00000152291	TGOLN2	0.0225788	0.213862	-0.499174
ENSG00000189362	NEMP2	0.0226174	0.214044	0.867969
ENSG00000196139	AKR1C3	0.0226529	0.214198	0.136124
ENSG00000125676	THOC2	0.0226831	0.2143	-0.159157
ENSG00000184470	TXNRD2	0.0228063	0.21528	-0.380962
ENSG00000172757	CFL1	0.0228688	0.215687	-0.181365
ENSG00000160712	IL6R	0.0228946	0.215746	-0.228137
ENSG00000140465	CYP1A1	0.0229636	0.216213	0.38593
ENSG00000100014	SPECC1L	0.0230832	0.217078	-0.209176
ENSG00000260916	CCPG1	0.0230947	0.217078	-0.153735
ENSG00000124920	MYRF	0.0231796	0.217692	0.248171
ENSG00000269713	NBPF9	0.0232327	0.218006	-0.911617
ENSG00000137312	FLOT1	0.0233625	0.218669	0.202229
ENSG00000147457	CHMP7	0.0233587	0.218669	0.389945
ENSG00000181264	TLCD5	0.0233284	0.218669	0.411457
ENSG00000206379	FLOT1	0.0233625	0.218669	0.202229
ENSG00000206480	FLOT1	0.0233625	0.218669	0.202229
ENSG00000223654	FLOT1	0.0233625	0.218669	0.202229
ENSG00000224740	FLOT1	0.0233625	0.218669	0.202229
ENSG00000230143	FLOT1	0.0233625	0.218669	0.202229
ENSG00000232280	FLOT1	0.0233625	0.218669	0.202229
ENSG00000236271	FLOT1	0.0233625	0.218669	0.202229
ENSG00000109686	SH3D19	0.0233903	0.21873	-0.206153
ENSG00000160282	FTCD	0.0234283	0.21873	0.161403
ENSG00000177000	MTHFR	0.0234225	0.21873	-0.23697
ENSG00000281775	FTCD	0.0234283	0.21873	0.161403
ENSG00000163558	PRKCI	0.0234527	0.218773	-0.264479
ENSG00000083444	PLOD1	0.0235308	0.218813	-0.1936
ENSG00000116747	RO60	0.0234869	0.218813	-0.32083
ENSG00000138385	SSB	0.0235124	0.218813	-0.197553
ENSG00000177337	DLGAP1-AS1	0.023536	0.218813	0.548054
ENSG00000101849	TBL1X	0.0236955	0.219828	-0.159587
ENSG00000106628	POLD2	0.0236729	0.219828	-0.324741
ENSG00000124374	PAIP2B	0.0237244	0.219828	0.382421
ENSG00000171503	ETFDH	0.0237227	0.219828	0.165297
ENSG00000005302	MSL3	0.0238091	0.220428	-0.362423
ENSG00000138823	MTTP	0.0239346	0.22122	0.161333
ENSG00000184634	MED12	0.0239268	0.22122	0.759963
ENSG00000080200	CRYBG3	0.02396	0.221271	-0.594947
ENSG00000054523	KIF1B	0.0240794	0.221824	-0.257354
ENSG00000148153	INIP	0.0240676	0.221824	-0.263256
ENSG00000168273	SMIM4	0.02408	0.221824	0.179084
ENSG00000073008	PVR	0.0241222	0.221841	-0.215816
ENSG00000156639	ZFAND3	0.0241419	0.221841	0.198635
ENSG00000174574	AKIRIN1	0.0241198	0.221841	-0.180299
ENSG00000109332	UBE2D3	0.0242229	0.222217	0.131483
ENSG00000154814	OXNAD1	0.0242173	0.222217	0.270386
ENSG00000104635	SLC39A14	0.024249	0.222272	-0.140253
ENSG00000172183	ISG20	0.0242897	0.222461	0.354618
ENSG00000121931	LRIF1	0.02436	0.222921	-0.572363
ENSG00000135387	CAPRIN1	0.024414	0.223231	-0.213531
ENSG00000173905	GOLIM4	0.0244704	0.223563	-0.243402
ENSG00000164332	UBLCP1	0.0244964	0.223615	-0.352835
ENSG00000011347	SYT7	0.0245573	0.223909	-0.842822
ENSG00000266173	STRADA	0.024569	0.223909	-0.625723
ENSG00000117118	SDHB	0.0246681	0.224628	0.137356
ENSG00000157103	SLC6A1	0.0247207	0.224922	-0.319313
ENSG00000115446	UNC50	0.0247953	0.225231	0.214803
ENSG00000134709	HOOK1	0.024776	0.225231	-0.223663
ENSG00000135766	EGLN1	0.0248353	0.225409	0.166932
ENSG00000140307	GTF2A2	0.0249201	0.225626	0.187522
ENSG00000173540	GMPPB	0.0249406	0.225626	-0.66338
ENSG00000179403	VWA1	0.024937	0.225626	0.263248
ENSG00000196126	HLA-DRB1	0.0249326	0.225626	-0.741745
ENSG00000206240	HLA-DRB1	0.0249326	0.225626	-0.741745
ENSG00000206306	HLA-DRB1	0.0249326	0.225626	-0.741745
ENSG00000228080	HLA-DRB1	0.0249326	0.225626	-0.741745
ENSG00000229074	HLA-DRB1	0.0249326	0.225626	-0.741745
ENSG00000236884	HLA-DRB1	0.0249326	0.225626	-0.741745
ENSG00000067064	IDI1	0.0251239	0.22621	0.16703
ENSG00000110583	NAA40	0.025071	0.22621	-0.639156
ENSG00000111817	DSE	0.0250487	0.22621	-0.541187
ENSG00000119650	IFT43	0.025115	0.22621	0.276771
ENSG00000134153	EMC7	0.0251276	0.22621	0.148333
ENSG00000152795	HNRNPDL	0.0251022	0.22621	0.151695
ENSG00000128185	DGCR6L	0.0252079	0.226585	-0.251001
ENSG00000160785	SLC25A44	0.0252307	0.226585	-0.207939
ENSG00000163882	POLR2H	0.02523	0.226585	0.184652
ENSG00000010322	NISCH	0.0252836	0.226618	-0.561352
ENSG00000115355	CCDC88A	0.0252956	0.226618	-0.383943
ENSG00000189091	SF3B3	0.0252904	0.226618	0.320503
ENSG00000130988	RGN	0.0253753	0.227148	0.166401
ENSG00000273611	ZNHIT3	0.0254369	0.227516	0.189653
ENSG00000278574	ZNHIT3	0.0254369	0.227516	0.189653
ENSG00000267322	SNHG22	0.0254636	0.22757	-0.902612
ENSG00000267322	SNHG22	0.0254636	0.22757	-0.902612
ENSG00000139211	AMIGO2	0.0255362	0.228035	-0.715443
ENSG00000067208	EVI5	0.0256662	0.228923	-0.276647
ENSG00000121766	ZCCHC17	0.0256975	0.228923	-0.248023
ENSG00000140545	MFGE8	0.0256777	0.228923	-0.555886
ENSG00000134330	IAH1	0.0257601	0.229112	0.168663
ENSG00000162897	FCAMR	0.0257431	0.229112	-0.334856
ENSG00000143252	SDHC	0.0257811	0.229115	0.125418
ENSG00000070610	GBA2	0.0258393	0.229448	-0.499593
ENSG00000136169	SETDB2	0.02593	0.230069	-0.589262
ENSG00000071189	SNX13	0.0260117	0.230425	-0.211965
ENSG00000156990	RPUSD3	0.0260028	0.230425	0.227842
ENSG00000119396	RAB14	0.0261054	0.230574	-0.141818
ENSG00000140093	SERPINA10	0.0261288	0.230574	-0.16516
ENSG00000156860	FBRS	0.0261501	0.230574	0.587375
ENSG00000173473	SMARCC1	0.0261534	0.230574	-0.180409
ENSG00000178163	ZNF518B	0.0261524	0.230574	-0.584553
ENSG00000196935	SRGAP1	0.0261211	0.230574	-0.409987
ENSG00000278767	SERPINA10	0.0261288	0.230574	-0.16516
ENSG00000113407	TARS1	0.026202	0.230636	-0.14512
ENSG00000184619	KRBA2	0.0261852	0.230636	-0.55426
ENSG00000108960	MMD	0.0263188	0.230777	0.259907
ENSG00000118418	HMGN3	0.0262657	0.230777	0.196337
ENSG00000135424	ITGA7	0.0262974	0.230777	0.327217
ENSG00000137492	THAP12	0.0263222	0.230777	-0.296133
ENSG00000171444	MCC	0.0262853	0.230777	-0.245153
ENSG00000032742	IFT88	0.0264172	0.23087	-0.251801
ENSG00000104823	ECH1	0.0264644	0.23087	0.208672
ENSG00000106554	CHCHD3	0.0263842	0.23087	0.194355
ENSG00000145868	FBXO38	0.026475	0.23087	0.348766
ENSG00000169856	ONECUT1	0.0264048	0.23087	-0.629742
ENSG00000174928	C3orf33	0.0264785	0.23087	-0.633917
ENSG00000204104	TRAF3IP1	0.0263535	0.23087	-0.279909
ENSG00000282853	ECH1	0.0264644	0.23087	0.208672
ENSG00000107372	ZFAND5	0.026519	0.231041	0.141158
ENSG00000124279	FASTKD3	0.0265639	0.23125	0.388704
ENSG00000040341	STAU2	0.0266319	0.231338	-0.367176
ENSG00000117523	PRRC2C	0.0266053	0.231338	-0.19024
ENSG00000134262	AP4B1	0.0266501	0.231338	0.540676
ENSG00000135837	CEP350	0.0266575	0.231338	-0.388106
ENSG00000143554	SLC27A3	0.0266796	0.231349	0.310926
ENSG00000263163	SLC27A3	0.0266796	0.231349	0.310926
ENSG00000175701	MTLN	0.0267893	0.232118	0.17921
ENSG00000105404	RABAC1	0.0268481	0.232445	0.190246
ENSG00000068078	FGFR3	0.0270342	0.233148	-0.353715
ENSG00000070047	PHRF1	0.0271817	0.233148	0.236515
ENSG00000118705	RPN2	0.0271218	0.233148	-0.18019
ENSG00000127481	UBR4	0.0271739	0.233148	-0.896576
ENSG00000135052	GOLM1	0.0271233	0.233148	-0.186673
ENSG00000149782	PLCB3	0.0269563	0.233148	-0.574013
ENSG00000152684	PELO	0.026977	0.233148	0.244117
ENSG00000157077	ZFYVE9	0.027007	0.233148	-0.648765
ENSG00000162366	PDZK1IP1	0.0270924	0.233148	-0.285988
ENSG00000175216	CKAP5	0.0271224	0.233148	-0.379243
ENSG00000178977	LINC00324	0.0271796	0.233148	-0.691579
ENSG00000186660	ZFP91	0.0271461	0.233148	-0.219677
ENSG00000274780	PHRF1	0.0271817	0.233148	0.236515
ENSG00000111666	CHPT1	0.0272315	0.233214	0.150377
ENSG00000247137	ANKRD42-DT	0.0272127	0.233214	-0.672712
ENSG00000259305	ZHX1-C8orf76	0.0273437	0.233995	-0.803295
ENSG00000100100	PIK3IP1	0.0273649	0.233995	-0.352125
ENSG00000029993	HMGB3	0.027603	0.234404	-0.246714
ENSG00000076555	ACACB	0.0274839	0.234404	-0.231514
ENSG00000133112	TPT1	0.0274743	0.234404	0.136468
ENSG00000134470	IL15RA	0.0275002	0.234404	0.318578
ENSG00000147573	TRIM55	0.0275979	0.234404	-0.178013
ENSG00000151725	CENPU	0.0275957	0.234404	-0.789943
ENSG00000163660	CCNL1	0.0274771	0.234404	-0.178577
ENSG00000177600	RPLP2	0.0275678	0.234404	0.125441
ENSG00000182957	SPATA13	0.0275984	0.234404	0.251481
ENSG00000228741	SPATA13	0.0275984	0.234404	0.251481
ENSG00000106615	RHEB	0.0277175	0.234657	0.176869
ENSG00000115970	THADA	0.0277119	0.234657	-0.61073
ENSG00000139370	SLC15A4	0.0276636	0.234657	-0.20941
ENSG00000164647	STEAP1	0.0276877	0.234657	0.167499
ENSG00000152439	ZNF773	0.027783	0.235031	-0.730846
ENSG00000132326	PER2	0.0278688	0.235344	-0.732561
ENSG00000139144	PIK3C2G	0.0278836	0.235344	-0.539387
ENSG00000198855	FICD	0.0278749	0.235344	-0.387965
ENSG00000118482	PHF3	0.028031	0.236048	-0.291938
ENSG00000131080	EDA2R	0.0280281	0.236048	-0.781886
ENSG00000134046	MBD2	0.0280069	0.236048	-0.190438
ENSG00000101421	CHMP4B	0.0280664	0.236167	0.157449
ENSG00000145354	CISD2	0.0281286	0.23651	-0.14365
ENSG00000123411	IKZF4	0.028157	0.23657	-0.767543
ENSG00000069966	GNB5	0.0282109	0.236594	-0.214229
ENSG00000120437	ACAT2	0.0281917	0.236594	0.213161
ENSG00000172731	LRRC20	0.0282239	0.236594	-0.280001
ENSG00000106261	ZKSCAN1	0.0283021	0.23707	-0.147958
ENSG00000109181	UGT2B10	0.0283372	0.237185	0.174792
ENSG00000275190	UGT2B10	0.0283372	0.237185	0.174792
ENSG00000125835	SNRPB	0.0283723	0.2373	0.227728
ENSG00000218739	CEBPZOS	0.0284256	0.237566	0.197478
ENSG00000196689	TRPV1	0.0284511	0.2376	0.7077
ENSG00000196369	SRGAP2B	0.0285061	0.23788	-0.425714
ENSG00000159423	ALDH4A1	0.0285371	0.23796	-0.239268
ENSG00000088986	DYNLL1	0.0286209	0.2383	0.122706
ENSG00000125944	HNRNPR	0.0286125	0.2383	-0.232657
ENSG00000282958	HNRNPR	0.0286125	0.2383	-0.232657
ENSG00000008382	MPND	0.0286504	0.238323	-0.397113
ENSG00000095321	CRAT	0.0286882	0.238323	-0.185515
ENSG00000100422	CERK	0.0286745	0.238323	-0.292221
ENSG00000139190	VAMP1	0.0287223	0.238427	0.463415
ENSG00000102921	N4BP1	0.0287718	0.23866	-0.208703
ENSG00000167657	DAPK3	0.0287956	0.238679	0.412414
ENSG00000180801	ARSJ	0.0288219	0.238718	-0.705229
ENSG00000177685	CRACR2B	0.0290034	0.240041	0.616205
ENSG00000115944	COX7A2L	0.0290744	0.24027	0.139119
ENSG00000133639	BTG1	0.0290596	0.24027	-0.166342
ENSG00000266714	MYO15B	0.0291195	0.240463	-0.408288
ENSG00000118369	USP35	0.029337	0.241084	-0.595166
ENSG00000118508	RAB32	0.0292965	0.241084	0.207935
ENSG00000129682	FGF13	0.0293084	0.241084	-0.333814
ENSG00000146674	IGFBP3	0.029347	0.241084	-0.266914
ENSG00000158793	NIT1	0.029337	0.241084	0.216043
ENSG00000162976	SLC66A3	0.0292624	0.241084	0.224828
ENSG00000186063	AIDA	0.0293095	0.241084	0.160288
ENSG00000169599	NFU1	0.0294431	0.241695	0.180519
ENSG00000164970	FAM219A	0.0294743	0.241773	0.423194
ENSG00000174748	RPL15	0.0295532	0.24224	0.120333
ENSG00000104765	BNIP3L	0.0296381	0.242719	-0.154377
ENSG00000241316	SUCLG2-AS1	0.0296554	0.242719	-0.292889
ENSG00000138593	SECISBP2L	0.0297081	0.242735	-0.319639
ENSG00000149100	EIF3M	0.0297027	0.242735	0.151082
ENSG00000187079	TEAD1	0.0297231	0.242735	-0.278735
ENSG00000151773	CCDC122	0.0297467	0.242749	-0.41345
ENSG00000101596	SMCHD1	0.029832	0.243033	-0.314749
ENSG00000154723	ATP5PF	0.0298474	0.243033	0.175042
ENSG00000185658	BRWD1	0.0298061	0.243033	-0.187223
ENSG00000060339	CCAR1	0.0299652	0.243456	-0.169322
ENSG00000102572	STK24	0.0299416	0.243456	0.180534
ENSG00000257702	LBX2-AS1	0.0299569	0.243456	0.465971
ENSG00000114416	FXR1	0.03	0.243504	-0.271961
ENSG00000119673	ACOT2	0.030037	0.243504	0.13192
ENSG00000135094	SDS	0.0300218	0.243504	0.60756
ENSG00000138398	PPIG	0.0301735	0.243897	-0.163754
ENSG00000143368	SF3B4	0.0301257	0.243897	0.265084
ENSG00000153339	TRAPPC8	0.0301608	0.243897	-0.201933
ENSG00000187735	TCEA1	0.0301613	0.243897	-0.185062
ENSG00000132170	PPARG	0.0302616	0.244055	0.28165
ENSG00000160200	CBS	0.0302654	0.244055	0.630563
ENSG00000161996	WDR90	0.0302981	0.244055	-0.411931
ENSG00000163611	SPICE1	0.0302347	0.244055	0.844359
ENSG00000164309	CMYA5	0.0303032	0.244055	-0.369517
ENSG00000105398	SULT2A1	0.0303699	0.244415	-0.15876
ENSG00000106244	PDAP1	0.0305022	0.24474	0.159329
ENSG00000164930	FZD6	0.0304558	0.24474	-0.639106
ENSG00000170871	KIAA0232	0.0304422	0.24474	-0.236776
ENSG00000196660	SLC30A10	0.0305207	0.24474	0.159976
ENSG00000236810	ELOA-AS1	0.0305178	0.24474	0.665592
ENSG00000117318	ID3	0.0305495	0.244794	0.207946
ENSG00000283060	ID3	0.0305495	0.244794	0.207946
ENSG00000115841	RMDN2	0.030624	0.244859	-0.28928
ENSG00000116786	PLEKHM2	0.0306036	0.244859	-0.422275
ENSG00000198707	CEP290	0.030594	0.244859	-0.857318
ENSG00000065978	YBX1	0.0306982	0.245099	-0.221258
ENSG00000165533	TTC8	0.0306848	0.245099	0.323698
ENSG00000105379	ETFB	0.0307512	0.245169	0.15405
ENSG00000139998	RAB15	0.0307479	0.245169	0.289831
ENSG00000147003	CLTRN	0.0307852	0.245264	0.166691
ENSG00000025772	TOMM34	0.0308642	0.245717	0.229069
ENSG00000197912	SPG7	0.0309392	0.246096	-0.20749
ENSG00000203724	C1orf53	0.0309563	0.246096	0.309342
ENSG00000084070	SMAP2	0.0311022	0.247079	-0.240106
ENSG00000132128	LRRC41	0.031268	0.248218	0.258915
ENSG00000111261	MANSC1	0.0314473	0.249362	0.354438
ENSG00000186635	ARAP1	0.0314571	0.249362	-0.316637
ENSG00000281818	MANSC1	0.0314473	0.249362	0.354438
ENSG00000150760	DOCK1	0.0315432	0.249687	-0.250019
ENSG00000171451	DSEL	0.0315237	0.249687	-0.309916
ENSG00000262102	DSEL	0.0315237	0.249687	-0.309916
ENSG00000050165	DKK3	0.0315714	0.249732	0.34885
ENSG00000139116	KIF21A	0.0316389	0.250087	-0.154557
ENSG00000069275	NUCKS1	0.0317749	0.250804	-0.17321
ENSG00000166226	CCT2	0.0317626	0.250804	-0.148973
ENSG00000157827	FMNL2	0.0318475	0.251198	-0.57759
ENSG00000110852	CLEC2B	0.0319143	0.25134	0.358664
ENSG00000169715	MT1E	0.0319285	0.25134	0.253371
ENSG00000241127	YAE1	0.0319335	0.25134	0.343025
ENSG00000168591	TMUB2	0.0319566	0.251344	-0.350895
ENSG00000028528	SNX1	0.0320171	0.251641	0.171402
ENSG00000198478	SH3BGRL2	0.032092	0.251872	0.278252
ENSG00000262814	MRPL12	0.0320875	0.251872	0.282991
ENSG00000133858	ZFC3H1	0.0321275	0.251972	-0.265472
ENSG00000164346	NSA2	0.0321958	0.25233	-0.224515
ENSG00000125912	NCLN	0.032325	0.253158	-0.285653
ENSG00000173530	TNFRSF10D	0.0323824	0.253158	-0.228691
ENSG00000196507	TCEAL3	0.0323929	0.253158	0.318845
ENSG00000266258	LINC01909	0.0323764	0.253158	0.366208
ENSG00000063601	MTMR1	0.0325387	0.253411	-0.407739
ENSG00000101193	GID8	0.0325371	0.253411	0.205454
ENSG00000155744	FAM126B	0.0325396	0.253411	-0.321721
ENSG00000213672	NCKIPSD	0.0325362	0.253411	0.423477
ENSG00000214160	ALG3	0.0325224	0.253411	-0.204207
ENSG00000101868	POLA1	0.0325999	0.253468	-0.919778
ENSG00000122705	CLTA	0.0326168	0.253468	-0.14482
ENSG00000188070	ZFTA	0.0325715	0.253468	0.338707
ENSG00000227376	FTH1P16	0.0326384	0.253468	-0.644266
ENSG00000109065	NAT9	0.0326664	0.253508	0.46294
ENSG00000115590	IL1R2	0.0328162	0.254396	-0.322535
ENSG00000249096	LINC02362	0.0328268	0.254396	-0.374917
ENSG00000048707	VPS13D	0.0328726	0.254506	0.184122
ENSG00000101773	RBBP8	0.0328989	0.254506	-0.375791
ENSG00000132703	APCS	0.0329099	0.254506	-0.178204
ENSG00000166224	SGPL1	0.0329482	0.254625	-0.239095
ENSG00000074527	NTN4	0.0330116	0.254759	0.3307
ENSG00000095794	CREM	0.0329983	0.254759	0.22397
ENSG00000117010	ZNF684	0.0330678	0.254858	-0.375068
ENSG00000186566	GPATCH8	0.033095	0.254858	-0.503496
ENSG00000198089	SFI1	0.0331164	0.254858	0.61587
ENSG00000276409	CCL14	0.0330986	0.254858	0.552962
ENSG00000277236	CCL14	0.0330986	0.254858	0.552962
ENSG00000163527	STT3B	0.0331672	0.255072	-0.180297
ENSG00000162878	PKDCC	0.0332619	0.255623	0.521342
ENSG00000139697	SBNO1	0.0333254	0.255934	-0.233547
ENSG00000111229	ARPC3	0.0334278	0.256216	0.240824
ENSG00000139132	FGD4	0.0334115	0.256216	-0.230901
ENSG00000161267	BDH1	0.0334316	0.256216	0.163994
ENSG00000275544	BDH1	0.0334316	0.256216	0.163994
ENSG00000156508	EEF1A1	0.0334782	0.256396	0.123447
ENSG00000167632	TRAPPC9	0.0335357	0.256659	-0.771547
ENSG00000164885	CDK5	0.0335644	0.256702	0.346237
ENSG00000185129	PURA	0.0335924	0.256739	-0.205422
ENSG00000078687	TNRC6C	0.0336494	0.256997	0.361025
ENSG00000100221	JOSD1	0.0337536	0.257438	0.210161
ENSG00000137776	SLTM	0.0337401	0.257438	-0.222361
ENSG00000136045	PWP1	0.033815	0.257729	-0.158265
ENSG00000114209	PDCD10	0.0339457	0.25824	-0.27635
ENSG00000122417	ODF2L	0.0339737	0.25824	-0.554185
ENSG00000138029	HADHB	0.0339753	0.25824	0.146294
ENSG00000249437	NAIP	0.0339502	0.25824	-0.658489
ENSG00000276068	NAIP	0.0339502	0.25824	-0.658489
ENSG00000278613	NAIP	0.0339502	0.25824	-0.658489
ENSG00000005483	KMT2E	0.0340018	0.258265	-0.199962
ENSG00000153179	RASSF3	0.0340362	0.258349	0.30651
ENSG00000065600	PACC1	0.0340783	0.258394	-0.95452
ENSG00000248740	LINC02428	0.0340888	0.258394	0.3857
ENSG00000052126	PLEKHA5	0.0341295	0.258438	-0.345831
ENSG00000152465	NMT2	0.0341646	0.258438	-0.153444
ENSG00000167536	DHRS13	0.0341615	0.258438	0.630839
ENSG00000105698	USF2	0.0342774	0.258871	-0.244816
ENSG00000173531	MST1	0.0342786	0.258871	-0.171954
ENSG00000273899	NOL12	0.0342919	0.258871	0.308639
ENSG00000104872	PIH1D1	0.0343354	0.259023	-0.252305
ENSG00000171368	TPPP	0.0343831	0.259206	0.652934
ENSG00000103199	ZNF500	0.03453	0.259961	-0.511022
ENSG00000184900	SUMO3	0.0345166	0.259961	0.152258
ENSG00000177105	RHOG	0.0345555	0.259976	-0.237385
ENSG00000124107	SLPI	0.0346176	0.260266	0.146961
ENSG00000084733	RAB10	0.0346873	0.260437	-0.130246
ENSG00000163923	RPL39L	0.0346689	0.260437	0.486213
ENSG00000133706	LARS1	0.0347139	0.26046	-0.333069
ENSG00000165841	CYP2C19	0.0348099	0.261003	0.25585
ENSG00000054118	THRAP3	0.0349858	0.261537	-0.333067
ENSG00000072274	TFRC	0.0349548	0.261537	-0.146375
ENSG00000109536	FRG1	0.034942	0.261537	-0.161539
ENSG00000116171	SCP2	0.0350762	0.261537	-0.122627
ENSG00000154917	RAB6B	0.0350934	0.261537	-0.577738
ENSG00000167110	GOLGA2	0.0350134	0.261537	-0.645049
ENSG00000171135	JAGN1	0.0350087	0.261537	0.172203
ENSG00000171307	ZDHHC16	0.0350709	0.261537	0.30885
ENSG00000265018	AGAP12P	0.0350432	0.261537	-0.984597
ENSG00000275145	FRG1	0.034942	0.261537	-0.161539
ENSG00000283153	FRG1	0.034942	0.261537	-0.161539
ENSG00000283630	FRG1	0.034942	0.261537	-0.161539
ENSG00000288424	AGAP12P	0.0350432	0.261537	-0.984597
ENSG00000132763	MMACHC	0.0351426	0.261728	-0.346393
ENSG00000197061	H4C3	0.0352355	0.262243	-0.975995
ENSG00000089063	TMEM230	0.0353108	0.262627	0.142673
ENSG00000163818	LZTFL1	0.03535	0.262742	0.343875
ENSG00000105707	HPN	0.0354149	0.262823	-0.179122
ENSG00000113318	MSH3	0.0354447	0.262823	-0.21096
ENSG00000141622	RNF165	0.0354112	0.262823	-0.679961
ENSG00000166886	NAB2	0.0354759	0.262823	0.561635
ENSG00000174891	RSRC1	0.0355031	0.262823	-0.212328
ENSG00000196743	GM2A	0.0355008	0.262823	-0.185687
ENSG00000137522	RNF121	0.0355879	0.262898	-0.45951
ENSG00000146223	RPL7L1	0.0355598	0.262898	-0.133888
ENSG00000158445	KCNB1	0.0356082	0.262898	-0.742827
ENSG00000197555	SIPA1L1	0.0355909	0.262898	-0.224845
ENSG00000158158	CNNM4	0.0356512	0.263041	0.341083
ENSG00000069399	BCL3	0.0357119	0.263313	0.229737
ENSG00000065308	TRAM2	0.0358541	0.263485	-0.254476
ENSG00000106080	FKBP14	0.0357854	0.263485	-0.497394
ENSG00000166377	ATP9B	0.0358463	0.263485	-0.486701
ENSG00000177943	MAMDC4	0.035851	0.263485	-0.39715
ENSG00000179988	PSTK	0.0357707	0.263485	0.399763
ENSG00000274273	ATP9B	0.0358463	0.263485	-0.486701
ENSG00000282266	ATP9B	0.0358463	0.263485	-0.486701
ENSG00000176890	TYMS	0.0358856	0.263541	0.260648
ENSG00000076201	PTPN23	0.0360767	0.264419	-0.360303
ENSG00000166912	MTMR10	0.0360306	0.264419	-0.269991
ENSG00000269335	IKBKG	0.0360643	0.264419	0.174987
ENSG00000277086	MTMR10	0.0360306	0.264419	-0.269991
ENSG00000145982	FARS2	0.0362068	0.265197	0.312524
ENSG00000147162	OGT	0.0362631	0.265434	-0.25332
ENSG00000178075	GRAMD1C	0.0363009	0.265445	-0.233069
ENSG00000215712	TMEM242	0.0363125	0.265445	0.217561
ENSG00000159596	TMEM69	0.0363736	0.265542	0.261141
ENSG00000183726	TMEM50A	0.0363617	0.265542	0.151535
ENSG00000162959	MEMO1	0.0364253	0.265744	0.168611
ENSG00000162496	DHRS3	0.0365669	0.266601	0.13587
ENSG00000158006	PAFAH2	0.0367009	0.267402	-0.177896
ENSG00000100600	LGMN	0.0370039	0.269433	0.283206
ENSG00000074416	MGLL	0.0370591	0.269658	-0.365871
ENSG00000139970	RTN1	0.0371176	0.269822	0.712845
ENSG00000224287	MSL3P1	0.0371303	0.269822	-0.596411
ENSG00000149269	PAK1	0.0372452	0.270479	0.19506
ENSG00000066697	MSANTD3	0.0376383	0.270603	0.203425
ENSG00000106066	CPVL	0.0374417	0.270603	-0.785425
ENSG00000106524	ANKMY2	0.0373123	0.270603	0.322924
ENSG00000113441	LNPEP	0.0374326	0.270603	-0.467421
ENSG00000115020	PIKFYVE	0.0376758	0.270603	-0.360679
ENSG00000116251	RPL22	0.037593	0.270603	0.115325
ENSG00000132768	DPH2	0.0374499	0.270603	0.478644
ENSG00000139547	RDH16	0.0375791	0.270603	-0.423049
ENSG00000163584	RPL22L1	0.037535	0.270603	0.194326
ENSG00000164117	FBXO8	0.037677	0.270603	0.25604
ENSG00000169689	CENPX	0.0375856	0.270603	0.207826
ENSG00000170296	GABARAP	0.0376281	0.270603	-0.260495
ENSG00000177628	GBA	0.0376773	0.270603	-1.00895
ENSG00000185252	ZNF74	0.0376214	0.270603	0.608419
ENSG00000186205	MTARC1	0.0373944	0.270603	0.274121
ENSG00000204147	ASAH2B	0.0374099	0.270603	0.248563
ENSG00000215375	MYL5	0.0374194	0.270603	0.439964
ENSG00000262446	GBA	0.0376773	0.270603	-1.00895
ENSG00000104695	PPP2CB	0.0377807	0.27108	0.162944
ENSG00000277075	H2AC8	0.0377927	0.27108	0.542933
ENSG00000122435	TRMT13	0.037839	0.271237	-0.44727
ENSG00000129355	CDKN2D	0.0378735	0.271243	0.533138
ENSG00000140280	LYSMD2	0.0379046	0.271243	0.216123
ENSG00000143727	ACP1	0.0379134	0.271243	0.13828
ENSG00000013503	POLR3B	0.0379794	0.271437	-0.294321
ENSG00000100813	ACIN1	0.0381692	0.271437	-0.207229
ENSG00000100890	PRORP	0.0380863	0.271437	-0.715453
ENSG00000106105	GARS1	0.0380494	0.271437	-0.161502
ENSG00000138279	ANXA7	0.0381854	0.271437	0.14299
ENSG00000161217	PCYT1A	0.0380939	0.271437	-0.177006
ENSG00000171792	RHNO1	0.038113	0.271437	0.482508
ENSG00000173581	CCDC106	0.0381784	0.271437	0.468507
ENSG00000178691	SUZ12	0.0381436	0.271437	-0.171455
ENSG00000269893	SNHG8	0.0381222	0.271437	0.133631
ENSG00000089280	FUS	0.0382153	0.271476	-0.16101
ENSG00000108924	HLF	0.0383237	0.272071	-0.195844
ENSG00000100994	PYGB	0.038403	0.272286	-0.445398
ENSG00000122971	ACADS	0.0383966	0.272286	-0.257401
ENSG00000196781	TLE1	0.0384509	0.272451	0.17451
ENSG00000133872	SARAF	0.0385737	0.273146	0.175593
ENSG00000214106	PAXIP1-AS2	0.0386175	0.273281	-0.323809
ENSG00000100811	YY1	0.0386953	0.273658	-0.181384
ENSG00000164898	FMC1	0.0387299	0.273727	0.216469
ENSG00000008086	CDKL5	0.0388962	0.274029	-0.671685
ENSG00000071655	MBD3	0.0388962	0.274029	-0.285454
ENSG00000101236	RNF24	0.0388592	0.274029	0.436722
ENSG00000102978	POLR2C	0.0388711	0.274029	0.169262
ENSG00000134802	SLC43A3	0.0388613	0.274029	0.296001
ENSG00000273247	RAB33B-AS1	0.0389482	0.274221	-0.358087
ENSG00000196616	ADH1B	0.0391174	0.275237	-0.294324
ENSG00000134440	NARS1	0.0392581	0.275877	-0.208069
ENSG00000189403	HMGB1	0.0392575	0.275877	-0.132357
ENSG00000109189	USP46	0.0393367	0.276254	-0.34972
ENSG00000063322	MED29	0.0394378	0.276687	0.21324
ENSG00000142627	EPHA2	0.0394482	0.276687	0.441817
ENSG00000145425	RPS3A	0.0394906	0.276747	0.114078
ENSG00000177963	RIC8A	0.0395068	0.276747	0.211863
ENSG00000132475	H3-3B	0.0396132	0.277142	0.120259
ENSG00000169020	ATP5ME	0.0396127	0.277142	0.13883
ENSG00000167106	FAM102A	0.0396397	0.277153	0.259713
ENSG00000039560	RAI14	0.0398502	0.277192	-0.1628
ENSG00000095564	BTAF1	0.0398895	0.277192	-0.63334
ENSG00000100554	ATP6V1D	0.0398765	0.277192	-0.155821
ENSG00000113648	MACROH2A1	0.0397003	0.277192	-0.182722
ENSG00000115750	TAF1B	0.03973	0.277192	-0.557604
ENSG00000117676	RPS6KA1	0.0398232	0.277192	-0.301622
ENSG00000158321	AUTS2	0.0398954	0.277192	-0.214941
ENSG00000164919	COX6C	0.0397093	0.277192	0.128868
ENSG00000169032	MAP2K1	0.0398642	0.277192	0.201688
ENSG00000184454	NCMAP	0.0398091	0.277192	0.337348
ENSG00000281877	RPS6KA1	0.0398232	0.277192	-0.301622
ENSG00000152894	PTPRK	0.0399373	0.277309	0.22095
ENSG00000273993	PTPRK	0.0399373	0.277309	0.22095
ENSG00000136689	IL1RN	0.0400318	0.277444	-0.391241
ENSG00000142864	SERBP1	0.0400282	0.277444	-0.120282
ENSG00000169242	EFNA1	0.0399842	0.277444	0.313894
ENSG00000105976	MET	0.0400805	0.277608	0.147387
ENSG00000101343	CRNKL1	0.0402328	0.278489	-0.363087
ENSG00000124074	ENKD1	0.0403018	0.278792	0.655525
ENSG00000162704	ARPC5	0.0403655	0.279058	-0.127529
ENSG00000168118	RAB4A	0.040437	0.279378	0.158265
ENSG00000140876	NUDT7	0.0405912	0.27992	0.26105
ENSG00000180357	ZNF609	0.0405715	0.27992	-0.341467
ENSG00000197265	GTF2E2	0.0405483	0.27992	-0.205375
ENSG00000168214	RBPJ	0.0409302	0.282082	-0.416847
ENSG00000096063	SRPK1	0.040964	0.28214	-0.198834
ENSG00000004866	ST7	0.0411166	0.282443	0.226194
ENSG00000004866	ST7	0.0411166	0.282443	0.226194
ENSG00000119013	NDUFB3	0.0411201	0.282443	0.202517
ENSG00000134186	PRPF38B	0.0412374	0.282443	-0.293012
ENSG00000165874	SHLD2P1	0.0412142	0.282443	-0.467656
ENSG00000168610	STAT3	0.0412238	0.282443	-0.304833
ENSG00000173692	PSMD1	0.0411587	0.282443	-0.128582
ENSG00000186806	VSIG10L	0.0411246	0.282443	0.814374
ENSG00000240891	PLCXD2	0.0412101	0.282443	0.284622
ENSG00000256537	SMIM10L1	0.0411865	0.282443	0.215423
ENSG00000262986	SMIM10L1	0.0411865	0.282443	0.215423
ENSG00000281930	SMIM10L1	0.0411865	0.282443	0.215423
ENSG00000124171	PARD6B	0.0413148	0.282799	-0.365327
ENSG00000164548	TRA2A	0.0413614	0.282943	-0.301874
ENSG00000204186	ZDBF2	0.0414029	0.283052	-0.67458
ENSG00000283649	ZDBF2	0.0414029	0.283052	-0.67458
ENSG00000077254	USP33	0.0414606	0.283272	-0.17861
ENSG00000129534	MIS18BP1	0.0415145	0.283465	-0.662036
ENSG00000259417	CTXND1	0.0415464	0.283508	0.216255
ENSG00000058668	ATP2B4	0.0416445	0.284002	-0.239411
ENSG00000158467	AHCYL2	0.0417524	0.284388	-0.636379
ENSG00000228291	ARL4AP3	0.0417268	0.284388	-0.731786
ENSG00000090863	GLG1	0.0419195	0.284651	-0.260938
ENSG00000126790	L3HYPDH	0.0419446	0.284651	0.187098
ENSG00000131437	KIF3A	0.0419114	0.284651	-0.667426
ENSG00000151208	DLG5	0.0418551	0.284651	-0.308434
ENSG00000153107	ANAPC1	0.0418241	0.284651	0.286411
ENSG00000197603	CPLANE1	0.0419451	0.284651	-0.607441
ENSG00000274429	DLG5	0.0418551	0.284651	-0.308434
ENSG00000101158	NELFCD	0.0421043	0.285557	0.216598
ENSG00000109046	WSB1	0.042227	0.285693	-0.232822
ENSG00000118804	STBD1	0.0422417	0.285693	0.193553
ENSG00000134308	YWHAQ	0.0422792	0.285693	0.134669
ENSG00000142273	CBLC	0.0423564	0.285693	-0.651228
ENSG00000144048	DUSP11	0.0423452	0.285693	-0.29586
ENSG00000152056	AP1S3	0.0421959	0.285693	-0.326821
ENSG00000163827	LRRC2	0.0422514	0.285693	-0.390323
ENSG00000166681	BEX3	0.0422712	0.285693	0.119832
ENSG00000188171	ZNF626	0.0423227	0.285693	-0.67007
ENSG00000137364	TPMT	0.042385	0.285712	0.1554
ENSG00000146147	MLIP	0.0424117	0.285718	0.499548
ENSG00000198060	MARCHF5	0.0425617	0.286554	0.160196
ENSG00000148356	LRSAM1	0.0425906	0.286575	-0.422203
ENSG00000112493	TAPBP	0.0426669	0.286914	-0.149239
ENSG00000206208	TAPBP	0.0426669	0.286914	-0.149239
ENSG00000206281	TAPBP	0.0426669	0.286914	-0.149239
ENSG00000231925	TAPBP	0.0426669	0.286914	-0.149239
ENSG00000236490	TAPBP	0.0426669	0.286914	-0.149239
ENSG00000148384	INPP5E	0.0427155	0.287067	0.311203
ENSG00000169016	E2F6	0.0427763	0.287301	0.254343
ENSG00000123213	NLN	0.042971	0.28826	-0.173167
ENSG00000134369	NAV1	0.0429616	0.28826	0.649364
ENSG00000103342	GSPT1	0.0430904	0.288398	-0.144237
ENSG00000132478	UNK	0.043022	0.288398	0.319202
ENSG00000172977	KAT5	0.0430957	0.288398	-0.608926
ENSG00000187098	MITF	0.0430715	0.288398	-0.435459
ENSG00000160310	PRMT2	0.0431307	0.288457	-0.251214
ENSG00000183309	ZNF623	0.0432357	0.288985	0.562885
ENSG00000276340	ZNF623	0.0432357	0.288985	0.562885
ENSG00000083857	FAT1	0.0432655	0.28901	-0.207709
ENSG00000130202	NECTIN2	0.0433295	0.289264	0.170517
ENSG00000028839	TBPL1	0.0435398	0.289621	0.283381
ENSG00000030582	GRN	0.0435254	0.289621	-0.184545
ENSG00000064652	SNX24	0.0435004	0.289621	-0.188246
ENSG00000117791	MTARC2	0.043437	0.289621	0.188036
ENSG00000130649	CYP2E1	0.0435247	0.289621	0.282992
ENSG00000232445	EMSLR	0.0435282	0.289621	-0.625982
ENSG00000071243	ING3	0.0435706	0.289652	-0.302146
ENSG00000139178	C1RL	0.0437622	0.290593	-0.159159
ENSG00000159307	SCUBE1	0.0437646	0.290593	-0.627061
ENSG00000288124	C1RL	0.0437622	0.290593	-0.159159
ENSG00000132819	RBM38	0.0438176	0.290616	0.299352
ENSG00000282851	BISPR	0.0438206	0.290616	-0.677697
ENSG00000181924	COA4	0.0438805	0.290839	0.150703
ENSG00000151790	TDO2	0.0439519	0.291139	-0.146182
ENSG00000262635	TDO2	0.0439519	0.291139	-0.146182
ENSG00000128283	CDC42EP1	0.0440807	0.291685	-0.283556
ENSG00000166169	POLL	0.044087	0.291685	-0.516189
ENSG00000120802	TMPO	0.0441478	0.291893	0.233841
ENSG00000130522	JUND	0.0441711	0.291893	0.1762
ENSG00000163636	PSMD6	0.0441985	0.2919	0.192163
ENSG00000125351	UPF3B	0.0442338	0.291959	-0.200135
ENSG00000175336	APOF	0.0442719	0.292036	0.252887
ENSG00000111700	SLCO1B3	0.0443458	0.292097	-0.705066
ENSG00000179630	LACC1	0.0443206	0.292097	-0.376933
ENSG00000223773	CD99P1	0.0443602	0.292097	0.80246
ENSG00000041353	RAB27B	0.0444034	0.292208	-0.228091
ENSG00000143507	DUSP10	0.0444468	0.29232	0.373273
ENSG00000100097	LGALS1	0.0444779	0.292351	-0.472377
ENSG00000135480	KRT7	0.0445057	0.292361	0.361837
ENSG00000151876	FBXO4	0.0446124	0.292888	0.270435
ENSG00000164985	PSIP1	0.0446626	0.293044	-0.235739
ENSG00000100106	TRIOBP	0.0447514	0.293452	-0.16684
ENSG00000093134	VNN3	0.0447969	0.293577	-0.20384
ENSG00000144867	SRPRB	0.0448538	0.293777	-0.191712
ENSG00000122359	ANXA11	0.0448982	0.293894	0.157277
ENSG00000008018	PSMB1	0.0451709	0.294301	0.120864
ENSG00000011198	ABHD5	0.0451282	0.294301	-0.17773
ENSG00000114857	NKTR	0.04514	0.294301	-0.19105
ENSG00000143674	MAP3K21	0.0451995	0.294301	0.609317
ENSG00000144741	SLC25A26	0.0451936	0.294301	-0.228244
ENSG00000161654	LSM12	0.045102	0.294301	-0.256418
ENSG00000162755	KLHDC9	0.045113	0.294301	0.600026
ENSG00000173928	SWSAP1	0.0450814	0.294301	0.385236
ENSG00000174804	FZD4	0.0450544	0.294301	-0.250853
ENSG00000281184	PSMB1	0.0451709	0.294301	0.120864
ENSG00000282739	SLC25A26	0.0451936	0.294301	-0.228244
ENSG00000084764	MAPRE3	0.0453098	0.294846	-0.554592
ENSG00000240972	MIF	0.0453685	0.295055	-0.207677
ENSG00000276701	MIF	0.0453685	0.295055	-0.207677
ENSG00000106153	CHCHD2	0.0455239	0.295545	0.112706
ENSG00000120833	SOCS2	0.0454772	0.295545	0.525115
ENSG00000120942	UBIAD1	0.0454998	0.295545	-0.201213
ENSG00000145715	RASA1	0.0456336	0.29591	-0.252986
ENSG00000171943	SRGAP2C	0.045625	0.29591	-0.276463
ENSG00000147416	ATP6V1B2	0.0456682	0.295962	-0.176541
ENSG00000112996	MRPS30	0.0457107	0.296065	0.274825
ENSG00000109576	AADAT	0.0458142	0.296461	0.654447
ENSG00000145692	BHMT	0.0458784	0.296461	0.330819
ENSG00000165782	PIP4P1	0.0458726	0.296461	-0.311129
ENSG00000242265	PEG10	0.045879	0.296461	-0.284905
ENSG00000010438	PRSS3	0.0461009	0.297029	0.200246
ENSG00000130303	BST2	0.0460998	0.297029	-0.365302
ENSG00000145592	RPL37	0.0460551	0.297029	0.111805
ENSG00000146411	SLC2A12	0.0460199	0.297029	-0.400969
ENSG00000189233	NUGGC	0.0460278	0.297029	0.362945
ENSG00000118518	RNF146	0.0461843	0.297049	0.277158
ENSG00000136935	GOLGA1	0.0461406	0.297049	-0.268125
ENSG00000179950	PUF60	0.0461638	0.297049	-0.2674
ENSG00000274081	PUF60	0.0461638	0.297049	-0.2674
ENSG00000130177	CDC16	0.0462669	0.297235	0.180242
ENSG00000198498	TMA16	0.0462451	0.297235	-0.216046
ENSG00000118181	RPS25	0.046328	0.297282	0.136419
ENSG00000175048	ZDHHC14	0.0463063	0.297282	-0.20621
ENSG00000280831	RPS25	0.046328	0.297282	0.136419
ENSG00000019549	SNAI2	0.0465407	0.297412	-0.624297
ENSG00000099797	TECR	0.0466587	0.297412	-0.403256
ENSG00000115459	ELMOD3	0.0466484	0.297412	-0.379023
ENSG00000130147	SH3BP4	0.0463868	0.297412	-0.215387
ENSG00000148702	HABP2	0.0464493	0.297412	-0.112372
ENSG00000156170	NDUFAF6	0.0465093	0.297412	0.234485
ENSG00000163811	WDR43	0.046486	0.297412	-0.205027
ENSG00000167280	ENGASE	0.0466703	0.297412	-0.580723
ENSG00000168255	POLR2J3	0.0466605	0.297412	-0.322445
ENSG00000176542	USF3	0.0465583	0.297412	-0.182456
ENSG00000185800	DMWD	0.0465732	0.297412	-0.500225
ENSG00000228794	LINC01128	0.046563	0.297412	0.315697
ENSG00000285437	POLR2J3	0.0466605	0.297412	-0.322445
ENSG00000167705	RILP	0.0467385	0.297676	0.310958
ENSG00000274145	RILP	0.0467385	0.297676	0.310958
ENSG00000127774	EMC6	0.0467781	0.297757	0.17211
ENSG00000117481	NSUN4	0.0468112	0.297796	-0.288019
ENSG00000105254	TBCB	0.0468746	0.297962	0.205061
ENSG00000131778	CHD1L	0.0468909	0.297962	-0.207565
ENSG00000078902	TOLLIP	0.0470977	0.298539	0.138327
ENSG00000082996	RNF13	0.0470434	0.298539	-0.332104
ENSG00000144747	TMF1	0.0471434	0.298539	-0.245573
ENSG00000149930	TAOK2	0.0470597	0.298539	-0.529888
ENSG00000169155	ZBTB43	0.0471189	0.298539	-0.383426
ENSG00000243955	GSTA1	0.0471294	0.298539	0.112015
ENSG00000145604	SKP2	0.0471748	0.298567	-0.214293
ENSG00000169750	RAC3	0.0472258	0.298719	-0.74065
ENSG00000134575	ACP2	0.0474023	0.299242	-0.217635
ENSG00000152749	GPR180	0.0473501	0.299242	-0.163416
ENSG00000171202	TMEM126A	0.0474164	0.299242	0.228713
ENSG00000204516	MICB	0.0473653	0.299242	0.630528
ENSG00000206449	MICB	0.0473653	0.299242	0.630528
ENSG00000224378	MICB	0.0473653	0.299242	0.630528
ENSG00000227772	MICB	0.0473653	0.299242	0.630528
ENSG00000231179	MICB	0.0473653	0.299242	0.630528
ENSG00000231372	MICB	0.0473653	0.299242	0.630528
ENSG00000234218	MICB	0.0473653	0.299242	0.630528
ENSG00000238289	MICB	0.0473653	0.299242	0.630528
ENSG00000100567	PSMA3	0.0475634	0.299317	0.137285
ENSG00000100784	RPS6KA5	0.0475457	0.299317	-0.743335
ENSG00000115677	HDLBP	0.0475535	0.299317	-0.130386
ENSG00000168275	COA6	0.0475048	0.299317	0.239129
ENSG00000185022	MAFF	0.0474839	0.299317	0.283878
ENSG00000048991	R3HDM1	0.047594	0.29934	-0.28292
ENSG00000067606	PRKCZ	0.0478167	0.300286	0.26087
ENSG00000111639	MRPL51	0.0478799	0.300286	0.134461
ENSG00000145819	ARHGAP26	0.0478701	0.300286	-0.582996
ENSG00000157106	SMG1	0.0478442	0.300286	-0.177872
ENSG00000164695	CHMP4C	0.0478722	0.300286	-0.191203
ENSG00000145050	MANF	0.0479207	0.300371	-0.172556
ENSG00000170234	PWWP2A	0.0479888	0.300628	-0.282859
ENSG00000116641	DOCK7	0.0480622	0.300836	-0.325732
ENSG00000188827	SLX4	0.0480763	0.300836	-0.772193
ENSG00000077713	SLC25A43	0.0482666	0.301177	0.239265
ENSG00000108370	RGS9	0.0481844	0.301177	0.185648
ENSG00000156968	MPV17L	0.048252	0.301177	0.268264
ENSG00000166454	ATMIN	0.0482565	0.301177	-0.205216
ENSG00000266010	GATA6-AS1	0.0482249	0.301177	0.413902
ENSG00000275543	MPV17L	0.048252	0.301177	0.268264
ENSG00000144426	NBEAL1	0.0483244	0.301368	-0.137372
ENSG00000090989	EXOC1	0.0483994	0.301666	-0.283685
ENSG00000153214	TMEM87B	0.0486292	0.302928	-0.212654
ENSG00000115295	CLIP4	0.0487455	0.302936	-0.277036
ENSG00000127922	SEM1	0.0488219	0.302936	0.131761
ENSG00000129493	HEATR5A	0.0488018	0.302936	-0.214887
ENSG00000134982	APC	0.0486887	0.302936	-0.316571
ENSG00000149016	TUT1	0.0487795	0.302936	0.369454
ENSG00000166228	PCBD1	0.048721	0.302936	0.148957
ENSG00000169914	OTUD3	0.0486813	0.302936	-0.687947
ENSG00000136040	PLXNC1	0.048957	0.303098	-0.608088
ENSG00000166275	BORCS7	0.0488784	0.303098	-0.121603
ENSG00000166783	MARF1	0.0489753	0.303098	-0.195769
ENSG00000175182	FAM131A	0.0489149	0.303098	0.331932
ENSG00000180917	CMTR2	0.0489847	0.303098	0.310569
ENSG00000277140	MARF1	0.0489753	0.303098	-0.195769
ENSG00000136868	SLC31A1	0.0490205	0.30315	-0.128853
ENSG00000111906	HDDC2	0.0491987	0.303639	0.312455
ENSG00000138081	FBXO11	0.0491859	0.303639	-0.247195
ENSG00000138411	HECW2	0.0492091	0.303639	-0.612448
ENSG00000177425	PAWR	0.0491728	0.303639	-0.142059
ENSG00000144136	SLC20A1	0.0492504	0.303724	-0.165973
ENSG00000165195	PIGA	0.0494371	0.304706	0.638024
ENSG00000033867	SLC4A7	0.0495823	0.305431	-0.333023
ENSG00000121964	GTDC1	0.0496651	0.305722	-0.592138
ENSG00000132823	OSER1	0.0496847	0.305722	0.185152
ENSG00000163512	AZI2	0.0497756	0.306048	-0.174794
ENSG00000198171	DDRGK1	0.0497928	0.306048	-0.184008
ENSG00000133687	TMTC1	0.0498647	0.30632	-0.604817
ENSG00000115414	FN1	0.0502797	0.307675	0.172682
ENSG00000118197	DDX59	0.0502163	0.307675	-0.522818
ENSG00000133739	LRRCC1	0.0501417	0.307675	-0.491904
ENSG00000168386	FILIP1L	0.0501997	0.307675	-0.309301
ENSG00000179958	DCTPP1	0.0502268	0.307675	0.186443
ENSG00000196072	BLOC1S2	0.050246	0.307675	0.150258
ENSG00000229043	ZFAND2A-DT	0.0502638	0.307675	0.467666
ENSG00000066185	ZMYND12	0.0505182	0.307945	0.518539
ENSG00000090581	GNPTG	0.0504465	0.307945	0.229899
ENSG00000138814	PPP3CA	0.0504146	0.307945	-0.170921
ENSG00000139180	NDUFA9	0.0505147	0.307945	-0.164349
ENSG00000147650	LRP12	0.0505173	0.307945	-0.594536
ENSG00000197965	MPZL1	0.0505165	0.307945	0.175412
ENSG00000204822	MRPL53	0.0503532	0.307945	0.156252
ENSG00000075303	SLC25A40	0.0505531	0.307988	0.495524
ENSG00000108179	PPIF	0.0507217	0.308544	-0.134794
ENSG00000166289	PLEKHF1	0.050722	0.308544	0.54007
ENSG00000173610	UGT2A1	0.0507279	0.308544	-0.385199
ENSG00000052344	PRSS8	0.0508606	0.308616	-0.62583
ENSG00000085721	RRN3	0.050879	0.308616	0.235351
ENSG00000125746	EML2	0.0507913	0.308616	-0.327664
ENSG00000177879	AP3S1	0.0508614	0.308616	0.133024
ENSG00000183474	GTF2H2C	0.0508128	0.308616	-0.375577
ENSG00000278494	RRN3	0.050879	0.308616	0.235351
ENSG00000068615	REEP1	0.0509876	0.308624	-0.657876
ENSG00000104904	OAZ1	0.0509368	0.308624	0.109693
ENSG00000115310	RTN4	0.0510621	0.308624	-0.205712
ENSG00000115760	BIRC6	0.0510205	0.308624	-0.251091
ENSG00000135828	RNASEL	0.0510753	0.308624	-0.775842
ENSG00000172006	ZNF554	0.0510011	0.308624	-0.705939
ENSG00000177981	ASB8	0.0509218	0.308624	-0.162368
ENSG00000107758	PPP3CB	0.0511205	0.308729	0.1986
ENSG00000114790	ARHGEF26	0.0513203	0.30943	-0.281509
ENSG00000133393	CEP20	0.0512906	0.30943	0.178702
ENSG00000171735	CAMTA1	0.0513163	0.30943	0.147787
ENSG00000276914	CEP20	0.0512906	0.30943	0.178702
ENSG00000277101	ARHGEF26	0.0513203	0.30943	-0.281509
[truncated: 10,321 more rows]

## Sheet: Table3_KEGG_OverEnrichment
ID	Description	GeneRatio	BgRatio	pvalue	p.adjust	qvalue	geneID	Count
hsa05204	Chemical carcinogenesis - DNA adducts	11/185	69/8192	3.37611e-07	9.18301e-05	7.85389e-05	CYP3A5, CYP3A7, CBR1, NAT2, MGST1, UGT2B4, AKR1C2, MGST2, CYP1B1, CYP2C18, GSTA2	11
hsa00010	Glycolysis / Gluconeogenesis	10/185	67/8192	2.19762e-06	0.000298877	0.000255618	PKLR, ALDH1B1, ENO3, ADH1C, PGM2, ALDOB, PCK1, ALDH2, ALDH7A1, GCK	10
hsa00620	Pyruvate metabolism	8/185	47/8192	8.60603e-06	0.00078028	0.000667345	PKLR, ALDH1B1, ADH1C, ACOT12, PCK1, ALDH2, ME1, ALDH7A1	8
hsa00053	Ascorbate and aldarate metabolism	6/185	30/8192	4.62406e-05	0.00305932	0.00261653	ALDH1B1, UGDH, ALDH2, ALDH7A1, UGT2B4, GUSB	6
hsa00980	Metabolism of xenobiotics by cytochrome P450	9/185	78/8192	5.98969e-05	0.00305932	0.00261653	CYP3A5, CBR1, ADH1C, MGST1, UGT2B4, MGST2, CYP1B1, GSTA2, AKR1C1	9
hsa00140	Steroid hormone biosynthesis	8/185	62/8192	6.93048e-05	0.00305932	0.00261653	AKR1D1, CYP3A5, CYP3A7, UGT2B4, AKR1C2, CYP1B1, CYP21A2, AKR1C1	8
hsa04936	Alcoholic liver disease	12/185	142/8192	8.29241e-05	0.00305932	0.00261653	ALDH1B1, C5, LBP, ADH1C, LPIN1, ALDH2, PRKAB2, ALDH7A1, CCND1, FASN, FAS, ADIPOR2	12
hsa00280	Valine, leucine and isoleucine degradation	7/185	48/8192	8.99801e-05	0.00305932	0.00261653	ALDH6A1, ACADSB, ALDH1B1, ALDH2, HMGCS2, ALDH7A1, MCCC1	7
hsa01250	Biosynthesis of nucleotide sugars	6/185	37/8192	0.000158765	0.00479824	0.00410376	UGP2, PGM2, UGDH, PMM2, GCK, GFPT1	6
hsa00071	Fatty acid degradation	6/185	43/8192	0.000372116	0.00967021	0.00827057	ACADSB, ALDH1B1, ADH1C, ACSL4, ALDH2, ALDH7A1	6
hsa04152	AMPK signaling pathway	10/185	121/8192	0.000391075	0.00967021	0.00827057	LEPR, IGF1, PCK1, RAB8A, PRKAB2, PFKFB1, CCND1, PIK3R1, FASN, ADIPOR2	10
hsa01240	Biosynthesis of cofactors	11/185	153/8192	0.000666099	0.0150982	0.012913	UGP2, ALDH1B1, KYNU, UGDH, ALDH2, EPRS1, PMM2, UGT2B4, GUSB, PTS, COQ3	11
hsa00520	Amino sugar and nucleotide sugar metabolism	6/185	49/8192	0.000763064	0.0159656	0.0136548	UGP2, PGM2, UGDH, PMM2, GCK, GFPT1	6
hsa04910	Insulin signaling pathway	10/185	137/8192	0.00103869	0.0188931	0.0161586	PKLR, RHOQ, PCK1, PPP1R3C, PRKAB2, PPP1R3B, PHKG1, GCK, PIK3R1, FASN	10
hsa00040	Pentose and glucuronate interconversions	5/185	35/8192	0.0010419	0.0188931	0.0161586	UGP2, DCXR, UGDH, UGT2B4, GUSB	5
hsa00564	Glycerophospholipid metabolism	8/185	99/8192	0.00172647	0.0293501	0.025102	GPAM, LPIN1, PEMT, ETNK2, LCAT, GPD1, ETNK1, PLA2G2A	8
hsa00983	Drug metabolism - other enzymes	7/185	80/8192	0.00211675	0.033868	0.0289661	CES1, NAT2, MGST1, UGT2B4, GUSB, MGST2, GSTA2	7
hsa00380	Tryptophan metabolism	5/185	42/8192	0.00240355	0.0345937	0.0295867	ALDH1B1, KYNU, ALDH2, ALDH7A1, CYP1B1	5
hsa04932	Non-alcoholic fatty liver disease	10/185	155/8192	0.00262088	0.0345937	0.0295867	MLX, PKLR, LEPR, NDUFC2, PRKAB2, NDUFB6, PIK3R1, FAS, CASP7, ADIPOR2	10
hsa00561	Glycerolipid metabolism	6/185	62/8192	0.00263369	0.0345937	0.0295867	GPAM, GK, ALDH1B1, LPIN1, ALDH2, ALDH7A1	6
hsa00860	Porphyrin metabolism	5/185	43/8192	0.00267084	0.0345937	0.0295867	CP, EPRS1, UGT2B4, GUSB, BLVRB	5
hsa04931	Insulin resistance	8/185	108/8192	0.00299009	0.0369683	0.0316177	MLX, SLC2A2, PCK1, PPP1R3C, PRKAB2, PPP1R3B, PIK3R1, GFPT1	8
hsa01200	Carbon metabolism	8/185	115/8192	0.00439734	0.0516894	0.044208	PKLR, ALDH6A1, ENO3, SUCLG2, ALDOB, ME1, CS, GCK	8
hsa05208	Chemical carcinogenesis - reactive oxygen species	12/185	223/8192	0.00456083	0.0516894	0.044208	CBR1, NDUFC2, MGST1, AKR1C2, NDUFB6, MGST2, CYP1B1, PIK3R1, VDAC2, ATP8, GSTA2, AKR1C1	12
hsa00410	beta-Alanine metabolism	4/185	31/8192	0.00491736	0.0535009	0.0457573	ALDH6A1, ALDH1B1, ALDH2, ALDH7A1	4
hsa00982	Drug metabolism - cytochrome P450	6/185	72/8192	0.00556172	0.0567987	0.0485779	CYP3A5, ADH1C, MGST1, UGT2B4, MGST2, GSTA2	6
hsa04979	Cholesterol metabolism	5/185	51/8192	0.00563811	0.0567987	0.0485779	ANGPTL8, APOB, LCAT, ANGPTL3, VDAC2	5
hsa04115	p53 signaling pathway	6/185	73/8192	0.00594882	0.0577885	0.0494244	IGF1, CCNG1, ZMAT3, SESN3, CCND1, FAS	6
hsa04710	Circadian rhythm	4/185	34/8192	0.00687711	0.0645026	0.0551667	SKP1, PRKAB2, BHLHE41, BHLHE40	4
hsa00770	Pantothenate and CoA biosynthesis	3/185	21/8192	0.0111705	0.101279	0.08662	VNN1, ALDH1B1, ALDH2	3
hsa00340	Histidine metabolism	3/185	22/8192	0.0127228	0.111632	0.0954749	ALDH1B1, ALDH2, ALDH7A1	3
hsa04141	Protein processing in endoplasmic reticulum	9/185	171/8192	0.0152668	0.129768	0.110986	HSP90AA1, CALR, HSPA4L, HSP90B1, SKP1, FBXO2, DNAJC3, PDIA3, SEC63	9
hsa00830	Retinol metabolism	5/185	68/8192	0.0184256	0.151872	0.12989	CYP3A5, CYP3A7, ADH1C, UGT2B4, CYP2C18	5
hsa04920	Adipocytokine signaling pathway	5/185	69/8192	0.0195127	0.151968	0.129973	LEPR, ACSL4, PCK1, PRKAB2, ADIPOR2	5
hsa04930	Type II diabetes mellitus	4/185	46/8192	0.0196408	0.151968	0.129973	PKLR, SLC2A2, GCK, PIK3R1	4
hsa04950	Maturity onset diabetes of the young	3/185	26/8192	0.0201134	0.151968	0.129973	PKLR, SLC2A2, GCK	3
hsa05207	Chemical carcinogenesis - receptor activation	10/185	212/8192	0.0217297	0.159743	0.136622	HSP90AA1, HSP90B1, MGST1, UGT2B4, MGST2, CYP1B1, NOTCH2, CCND1, PIK3R1, GSTA2	10
hsa01524	Platinum drug resistance	5/185	73/8192	0.0242796	0.173791	0.148637	MGST1, MGST2, PIK3R1, FAS, GSTA2	5
hsa05132	Salmonella infection	11/185	249/8192	0.0253623	0.176886	0.151284	HSP90AA1, HSP90B1, SKP1, ROCK2, ARL8B, VPS41, ACBD3, CASP7, PFN2, S100A10, ARPC4	11
hsa03320	PPAR signaling pathway	5/185	75/8192	0.0269211	0.183064	0.156568	GK, ACSL4, PCK1, HMGCS2, ME1	5
hsa00020	Citrate cycle (TCA cycle)	3/185	30/8192	0.0294187	0.195168	0.16692	SUCLG2, PCK1, CS	3
hsa05163	Human cytomegalovirus infection	10/185	225/8192	0.0311232	0.20156	0.172387	CX3CL1, CALR, CCL2, GNB2, ROCK2, GNA13, CCND1, PIK3R1, PDIA3, FAS	10
hsa00052	Galactose metabolism	3/185	31/8192	0.0320439	0.202696	0.173358	UGP2, PGM2, GCK	3
hsa04922	Glucagon signaling pathway	6/185	107/8192	0.0338571	0.209299	0.179005	SLC2A2, PCK1, PRKAB2, PFKFB1, PHKG1, GCK	6
hsa00051	Fructose and mannose metabolism	3/185	33/8192	0.0376487	0.223319	0.190997	ALDOB, PMM2, PFKFB1	3
hsa05418	Fluid shear stress and atherosclerosis	7/185	139/8192	0.0377672	0.223319	0.190997	HSP90AA1, CCL2, HSP90B1, MGST1, MGST2, PIK3R1, GSTA2	7
hsa01212	Fatty acid metabolism	4/185	57/8192	0.0393357	0.227645	0.194696	ACADSB, ELOVL6, ACSL4, FASN	4
hsa04668	TNF signaling pathway	6/185	112/8192	0.0409284	0.231927	0.198359	CX3CL1, CCL2, CXCL6, PIK3R1, FAS, CASP7	6
hsa00350	Tyrosine metabolism	3/185	36/8192	0.0469277	0.255287	0.218337	ADH1C, TAT, HGD	3
hsa00500	Starch and sucrose metabolism	3/185	36/8192	0.0469277	0.255287	0.218337	UGP2, PGM2, GCK	3
hsa00590	Arachidonic acid metabolism	4/185	61/8192	0.048528	0.258816	0.221356	PTGR1, CBR1, ALOX15B, PLA2G2A	4
hsa04211	Longevity regulating pathway	5/185	89/8192	0.0505002	0.264155	0.225922	IGF1, PRKAB2, SESN3, PIK3R1, ADIPOR2	5
hsa00310	Lysine degradation	4/185	63/8192	0.0535324	0.274366	0.234655	AASS, ALDH1B1, ALDH2, ALDH7A1	4
hsa05417	Lipid and atherosclerosis	9/185	215/8192	0.0544698	0.274366	0.234655	APOB, HSP90AA1, LBP, CCL2, HSP90B1, ROCK2, PIK3R1, FAS, CASP7	9
hsa04657	IL-17 signaling pathway	5/185	94/8192	0.0611467	0.302398	0.25863	HSP90AA1, CCL2, HSP90B1, CXCL6, USP25	5
hsa04216	Ferroptosis	3/185	41/8192	0.0646283	0.313909	0.268475	CP, ACSL4, VDAC2	3
hsa05215	Prostate cancer	5/185	97/8192	0.0681013	0.324975	0.277939	HSP90AA1, IGF1, HSP90B1, CCND1, PIK3R1	5
hsa04917	Prolactin signaling pathway	4/185	70/8192	0.0731552	0.336556	0.287844	SLC2A2, CCND1, GCK, PIK3R1	4
hsa05230	Central carbon metabolism in cancer	4/185	70/8192	0.0731552	0.336556	0.287844	SLC2A2, GLS2, GCK, PIK3R1	4
hsa04810	Regulation of actin cytoskeleton	9/185	229/8192	0.0746694	0.336556	0.287844	FGF21, C5, ITGB1, ROCK2, GNA13, PIK3R1, PFN2, ITGA1, ARPC4	9
hsa04061	Viral protein interaction with cytokine and cytokine receptor	5/185	100/8192	0.0754777	0.336556	0.287844	CX3CL1, CCL2, CCL15, IL6ST, CXCL6	5
hsa05218	Melanoma	4/185	72/8192	0.0793497	0.348115	0.29773	FGF21, IGF1, CCND1, PIK3R1	4
hsa05415	Diabetic cardiomyopathy	8/185	203/8192	0.0886976	0.372909	0.318935	AGTR1, NDUFC2, CTSD, NDUFB6, PIK3R1, VDAC2, ATP8, GFPT1	8
hsa01230	Biosynthesis of amino acids	4/185	75/8192	0.0891142	0.372909	0.318935	PKLR, ENO3, ALDOB, CS	4
hsa05214	Glioma	4/185	75/8192	0.0891142	0.372909	0.318935	IGF1, CAMK1D, CCND1, PIK3R1	4
hsa05133	Pertussis	4/185	76/8192	0.0924924	0.376791	0.322256	C5, ITGB1, CXCL6, CASP7	4
hsa00900	Terpenoid backbone biosynthesis	2/185	23/8192	0.0941978	0.376791	0.322256	PCYOX1, HMGCS2	2
hsa04964	Proximal tubule bicarbonate reclamation	2/185	23/8192	0.0941978	0.376791	0.322256	GLS2, PCK1	2
hsa05100	Bacterial invasion of epithelial cells	4/185	77/8192	0.0959309	0.378162	0.323428	ITGB1, SEPTIN6, PIK3R1, ARPC4	4
hsa00330	Arginine and proline metabolism	3/185	50/8192	0.102889	0.399796	0.341931	ALDH1B1, ALDH2, ALDH7A1	3
hsa04550	Signaling pathways regulating pluripotency of stem cells	6/185	143/8192	0.104606	0.400746	0.342743	INHBE, INHBA, IGF1, SMAD5, IL6ST, PIK3R1	6
hsa05224	Breast cancer	6/185	147/8192	0.115289	0.431821	0.36932	FGF21, IGF1, CSNK1A1, NOTCH2, CCND1, PIK3R1	6
hsa00790	Folate biosynthesis	2/185	26/8192	0.115893	0.431821	0.36932	CBR1, PTS	2
hsa04060	Cytokine-cytokine receptor interaction	10/185	295/8192	0.130548	0.477042	0.407997	INHBE, LEPR, CX3CL1, INHBA, CCL2, CCL15, GHR, IL6ST, CXCL6, FAS	10
hsa04071	Sphingolipid signaling pathway	5/185	119/8192	0.131537	0.477042	0.407997	ROCK2, CTSD, GNA13, SPTLC3, PIK3R1	5
hsa00480	Glutathione metabolism	3/185	57/8192	0.137482	0.492042	0.420825	MGST1, MGST2, GSTA2	3
hsa04062	Chemokine signaling pathway	7/185	192/8192	0.143783	0.504415	0.431408	CX3CL1, CCL2, CCL15, GNB2, ROCK2, CXCL6, PIK3R1	7
hsa05410	Hypertrophic cardiomyopathy	4/185	90/8192	0.14573	0.504415	0.431408	ITGB1, IGF1, PRKAB2, ITGA1	4
hsa00030	Pentose phosphate pathway	2/185	30/8192	0.146503	0.504415	0.431408	PGM2, ALDOB	2
hsa05171	Coronavirus disease - COVID-19	8/185	232/8192	0.154276	0.524537	0.448618	AGTR1, C5, CCL2, RPS15, IL6ST, PIK3R1, RPL36AL, RPL18	8
hsa00640	Propanoate metabolism	2/185	32/8192	0.162371	0.544937	0.466065	ALDH6A1, SUCLG2	2
hsa04213	Longevity regulating pathway - multiple species	3/185	62/8192	0.164283	0.544937	0.466065	IGF1, PRKAB2, PIK3R1	3
hsa04350	TGF-beta signaling pathway	4/185	95/8192	0.167124	0.547685	0.468414	INHBE, INHBA, SMAD5, SKP1	4
hsa04068	FoxO signaling pathway	5/185	131/8192	0.174369	0.557814	0.477078	IGF1, PCK1, PRKAB2, CCND1, PIK3R1	5
hsa04151	PI3K-Akt signaling pathway	11/185	354/8192	0.176775	0.557814	0.477078	FGF21, HSP90AA1, ITGB1, IGF1, HSP90B1, PCK1, GNB2, GHR, CCND1, PIK3R1, ITGA1	11
hsa03020	RNA polymerase	2/185	34/8192	0.178529	0.557814	0.477078	POLR2F, POLR2J	2
hsa05225	Hepatocellular carcinoma	6/185	168/8192	0.179606	0.557814	0.477078	CSNK1A1, MGST1, MGST2, CCND1, PIK3R1, GSTA2	6
hsa01522	Endocrine resistance	4/185	98/8192	0.180469	0.557814	0.477078	IGF1, NOTCH2, CCND1, PIK3R1	4
hsa04530	Tight junction	6/185	169/8192	0.182981	0.559223	0.478283	ITGB1, RAB8A, PRKAB2, ROCK2, CCND1, ARPC4	6
hsa04933	AGE-RAGE signaling pathway in diabetic complications	4/185	100/8192	0.189559	0.569172	0.486792	AGTR1, CCL2, CCND1, PIK3R1	4
hsa05221	Acute myeloid leukemia	3/185	67/8192	0.192481	0.569172	0.486792	DUSP6, CCND1, PIK3R1	3
hsa00512	Mucin type O-glycan biosynthesis	2/185	36/8192	0.194921	0.569172	0.486792	ST3GAL1, GALNT1	2
hsa05135	Yersinia infection	5/185	137/8192	0.197569	0.569172	0.486792	ITGB1, CCL2, ROCK2, PIK3R1, ARPC4	5
hsa04914	Progesterone-mediated oocyte maturation	4/185	102/8192	0.198792	0.569172	0.486792	HSP90AA1, IGF1, ANAPC13, PIK3R1	4
hsa05142	Chagas disease	4/185	102/8192	0.198792	0.569172	0.486792	CALR, CCL2, PIK3R1, FAS	4
hsa00250	Alanine, aspartate and glutamate metabolism	2/185	37/8192	0.203188	0.569765	0.487299	GLS2, GFPT1	2
hsa04960	Aldosterone-regulated sodium reabsorption	2/185	37/8192	0.203188	0.569765	0.487299	IGF1, PIK3R1	2
hsa04371	Apelin signaling pathway	5/185	139/8192	0.205532	0.570455	0.487889	AGTR1, GNB2, PRKAB2, GNA13, CCND1	5
hsa04066	HIF-1 signaling pathway	4/185	109/8192	0.232105	0.637703	0.545404	IGF1, ENO3, ALDOB, PIK3R1	4
hsa04975	Fat digestion and absorption	2/185	43/8192	0.25341	0.689274	0.589511	APOB, PLA2G2A	2
hsa04612	Antigen processing and presentation	3/185	78/8192	0.258004	0.694821	0.594255	HSP90AA1, CALR, PDIA3	3
hsa03018	RNA degradation	3/185	79/8192	0.264123	0.704327	0.602385	ENO3, LSM7, HSPA9	3
hsa04714	Thermogenesis	7/185	232/8192	0.27048	0.714278	0.610896	FGF21, ACSL4, NDUFC2, PRKAB2, NDUFB6, COX20, ATP8	7
hsa05130	Pathogenic Escherichia coli infection	6/185	197/8192	0.286062	0.73671	0.630081	ITGB1, ROCK2, GNA13, FAS, CASP7, ARPC4	6
hsa00514	Other types of O-glycan biosynthesis	2/185	47/8192	0.2871	0.73671	0.630081	GALNT1, ST6GAL1	2
hsa04973	Carbohydrate digestion and absorption	2/185	47/8192	0.2871	0.73671	0.630081	SLC2A2, PIK3R1	2
hsa04510	Focal adhesion	6/185	201/8192	0.301806	0.757874	0.648182	ITGB1, IGF1, ROCK2, CCND1, PIK3R1, ITGA1	6
hsa05169	Epstein-Barr virus infection	6/185	202/8192	0.305768	0.757874	0.648182	CALR, CCND1, PIK3R1, PSMD14, PDIA3, FAS	6
hsa04611	Platelet activation	4/185	124/8192	0.30722	0.757874	0.648182	ITGB1, ROCK2, GNA13, PIK3R1	4
hsa04610	Complement and coagulation cascades	3/185	86/8192	0.307356	0.757874	0.648182	F9, C5, SERPIND1	3
hsa05205	Proteoglycans in cancer	6/185	205/8192	0.31771	0.757874	0.648182	ITGB1, IGF1, ROCK2, CCND1, PIK3R1, FAS	6
hsa04913	Ovarian steroidogenesis	2/185	51/8192	0.320631	0.757874	0.648182	IGF1, CYP1B1	2
hsa04630	JAK-STAT signaling pathway	5/185	166/8192	0.321089	0.757874	0.648182	LEPR, GHR, IL6ST, CCND1, PIK3R1	5
hsa04110	Cell cycle	4/185	127/8192	0.322606	0.757874	0.648182	PRKDC, SKP1, ANAPC13, CCND1	4
hsa05131	Shigellosis	7/185	247/8192	0.324379	0.757874	0.648182	ITGB1, SKP1, ROCK2, SEPTIN6, PIK3R1, PFN2, ARPC4	7
hsa04022	cGMP-PKG signaling pathway	5/185	167/8192	0.325559	0.757874	0.648182	AGTR1, GTF2I, ROCK2, GNA13, VDAC2	5
hsa04976	Bile secretion	3/185	89/8192	0.325997	0.757874	0.648182	SLCO1B1, SLC22A7, UGT2B4	3
hsa04114	Oocyte meiosis	4/185	131/8192	0.343204	0.783893	0.670435	IGF1, SKP1, SLK, ANAPC13	4
hsa05222	Small cell lung cancer	3/185	92/8192	0.344639	0.783893	0.670435	ITGB1, CCND1, PIK3R1	3
hsa05170	Human immunodeficiency virus 1 infection	6/185	212/8192	0.345835	0.783893	0.670435	CALR, SKP1, GNB2, PIK3R1, PDIA3, FAS	6
hsa04270	Vascular smooth muscle contraction	4/185	134/8192	0.35868	0.786657	0.672799	AGTR1, ROCK2, GNA13, PLA2G2A	4
hsa04340	Hedgehog signaling pathway	2/185	56/8192	0.361975	0.786657	0.672799	CSNK1A1, CCND1	2
hsa00100	Steroid biosynthesis	1/185	20/8192	0.367057	0.786657	0.672799	CYP51A1	1
hsa05010	Alzheimer disease	10/185	384/8192	0.367795	0.786657	0.672799	CSNK1A1, NDUFC2, NDUFB6, MAPT, PIK3R1, VDAC2, PSMD14, FAS, ATP8, CASP7	10
hsa04210	Apoptosis	4/185	136/8192	0.368997	0.786657	0.672799	CTSD, PIK3R1, FAS, CASP7	4
hsa05414	Dilated cardiomyopathy	3/185	96/8192	0.369424	0.786657	0.672799	ITGB1, IGF1, ITGA1	3
hsa05134	Legionellosis	2/185	57/8192	0.370138	0.786657	0.672799	EEF1A2, CASP7	2
hsa04923	Regulation of lipolysis in adipocytes	2/185	58/8192	0.37826	0.786657	0.672799	PIK3R1, CIDEC	2
hsa05213	Endometrial cancer	2/185	58/8192	0.37826	0.786657	0.672799	CCND1, PIK3R1	2
hsa04915	Estrogen signaling pathway	4/185	138/8192	0.379305	0.786657	0.672799	HSP90AA1, HSP90B1, CTSD, PIK3R1	4
hsa04750	Inflammatory mediator regulation of TRP channels	3/185	98/8192	0.38176	0.786657	0.672799	TRPM8, IGF1, PIK3R1	3
hsa04925	Aldosterone synthesis and secretion	3/185	98/8192	0.38176	0.786657	0.672799	AGTR1, CAMK1D, CYP21A2	3
hsa04730	Long-term depression	2/185	60/8192	0.394372	0.796641	0.681338	IGF1, GNA13	2
hsa04140	Autophagy - animal	4/185	141/8192	0.394737	0.796641	0.681338	RAB8A, CTSD, TP53INP2, PIK3R1	4
hsa00220	Arginine biosynthesis	1/185	22/8192	0.395392	0.796641	0.681338	GLS2	1
hsa03060	Protein export	1/185	23/8192	0.409082	0.812193	0.694639	SEC63	1
hsa04614	Renin-angiotensin system	1/185	23/8192	0.409082	0.812193	0.694639	AGTR1	1
hsa05020	Prion disease	7/185	273/8192	0.420884	0.826694	0.707041	C5, NDUFC2, NDUFB6, PIK3R1, VDAC2, PSMD14, ATP8	7
hsa04977	Vitamin digestion and absorption	1/185	24/8192	0.422465	0.826694	0.707041	APOB	1
hsa04927	Cortisol synthesis and secretion	2/185	65/8192	0.433785	0.840217	0.718607	AGTR1, CYP21A2	2
hsa05226	Gastric cancer	4/185	149/8192	0.435554	0.840217	0.718607	FGF21, CSNK1A1, CCND1, PIK3R1	4
hsa00970	Aminoacyl-tRNA biosynthesis	2/185	66/8192	0.441505	0.841008	0.719283	CARS1, EPRS1	2
hsa03013	Nucleocytoplasmic transport	3/185	108/8192	0.442461	0.841008	0.719283	IPO9, EEF1A2, TNPO1	3
hsa05167	Kaposi sarcoma-associated herpesvirus infection	5/185	194/8192	0.446855	0.841008	0.719283	GNB2, IL6ST, CCND1, PIK3R1, FAS	5
hsa00592	alpha-Linolenic acid metabolism	1/185	26/8192	0.448332	0.841008	0.719283	PLA2G2A	1
hsa04921	Oxytocin signaling pathway	4/185	154/8192	0.46069	0.841246	0.719487	PRKAB2, ROCK2, CAMK1D, CCND1	4
hsa00062	Fatty acid elongation	1/185	27/8192	0.46083	0.841246	0.719487	ELOVL6	1
hsa00650	Butanoate metabolism	1/185	27/8192	0.46083	0.841246	0.719487	HMGCS2	1
hsa01040	Biosynthesis of unsaturated fatty acids	1/185	27/8192	0.46083	0.841246	0.719487	ELOVL6	1
hsa04150	mTOR signaling pathway	4/185	156/8192	0.47064	0.847776	0.725072	IGF1, LPIN1, FNIP1, PIK3R1	4
hsa04218	Cellular senescence	4/185	156/8192	0.47064	0.847776	0.725072	HIPK2, CCND1, PIK3R1, VDAC2	4
hsa04670	Leukocyte transendothelial migration	3/185	114/8192	0.477785	0.848376	0.725585	ITGB1, ROCK2, PIK3R1	3
hsa03010	Ribosome	4/185	158/8192	0.480524	0.848376	0.725585	RPS15, MRPL34, RPL36AL, RPL18	4
hsa04726	Serotonergic synapse	3/185	115/8192	0.483574	0.848376	0.725585	ALOX15B, GNB2, CYP2C18	3
hsa04137	Mitophagy - animal	2/185	72/8192	0.486569	0.848376	0.725585	TAX1BP1, OPTN	2
hsa05223	Non-small cell lung cancer	2/185	72/8192	0.486569	0.848376	0.725585	CCND1, PIK3R1	2
hsa00591	Linoleic acid metabolism	1/185	30/8192	0.496659	0.850792	0.727651	PLA2G2A	1
hsa00630	Glyoxylate and dicarboxylate metabolism	1/185	30/8192	0.496659	0.850792	0.727651	CS	1
hsa04935	Growth hormone synthesis, secretion and action	3/185	120/8192	0.512049	0.850792	0.727651	IGF1, GHR, PIK3R1	3
hsa05022	Pathways of neurodegeneration - multiple diseases	11/185	476/8192	0.513621	0.850792	0.727651	RAB8A, CSNK1A1, NDUFC2, NDUFB6, MAPT, VDAC2, PSMD14, OPTN, FAS, ATP8, CASP7	11
hsa05212	Pancreatic cancer	2/185	76/8192	0.515336	0.850792	0.727651	CCND1, PIK3R1	2
hsa05220	Chronic myeloid leukemia	2/185	76/8192	0.515336	0.850792	0.727651	CCND1, PIK3R1	2
hsa04015	Rap1 signaling pathway	5/185	210/8192	0.51651	0.850792	0.727651	FGF21, ITGB1, IGF1, PIK3R1, PFN2	5
hsa04919	Thyroid hormone signaling pathway	3/185	121/8192	0.517645	0.850792	0.727651	NOTCH2, CCND1, PIK3R1	3
hsa04215	Apoptosis - multiple species	1/185	32/8192	0.519219	0.850792	0.727651	CASP7	1
hsa05140	Leishmaniasis	2/185	77/8192	0.522361	0.850792	0.727651	ITGB1, EEF1A2	2
hsa05412	Arrhythmogenic right ventricular cardiomyopathy	2/185	77/8192	0.522361	0.850792	0.727651	ITGB1, ITGA1	2
hsa01521	EGFR tyrosine kinase inhibitor resistance	2/185	79/8192	0.536206	0.863483	0.738505	IGF1, PIK3R1	2
hsa04310	Wnt signaling pathway	4/185	170/8192	0.538188	0.863483	0.738505	SKP1, CSNK1A1, ROCK2, CCND1	4
hsa05016	Huntington disease	7/185	306/8192	0.541009	0.863483	0.738505	NDUFC2, NDUFB6, POLR2F, VDAC2, PSMD14, ATP8, POLR2J	7
hsa05164	Influenza A	4/185	171/8192	0.542851	0.863483	0.738505	CCL2, DNAJC3, PIK3R1, FAS	4
hsa05206	MicroRNAs in cancer	7/185	310/8192	0.554953	0.873421	0.747005	GLS2, CCNG1, CYP1B1, NOTCH2, CCND1, PIK3R1, STMN1	7
hsa04146	Peroxisome	2/185	82/8192	0.556455	0.873421	0.747005	PXMP2, ACSL4	2
hsa05012	Parkinson disease	6/185	266/8192	0.559947	0.873421	0.747005	NDUFC2, NDUFB6, MAPT, VDAC2, PSMD14, ATP8	6
hsa05166	Human T-cell leukemia virus 1 infection	5/185	222/8192	0.5663	0.873421	0.747005	CALR, ANAPC13, CCND1, PIK3R1, VDAC2	5
hsa05143	African trypanosomiasis	1/185	37/8192	0.571316	0.873421	0.747005	FAS	1
hsa05216	Thyroid cancer	1/185	37/8192	0.571316	0.873421	0.747005	CCND1	1
hsa04142	Lysosome	3/185	132/8192	0.576834	0.873421	0.747005	DMXL1, CTSD, GUSB	3
hsa05330	Allograft rejection	1/185	38/8192	0.581041	0.873421	0.747005	FAS	1
hsa04911	Insulin secretion	2/185	86/8192	0.582471	0.873421	0.747005	SLC2A2, GCK	2
hsa05210	Colorectal cancer	2/185	86/8192	0.582471	0.873421	0.747005	CCND1, PIK3R1	2
hsa00190	Oxidative phosphorylation	3/185	134/8192	0.587101	0.873421	0.747005	NDUFC2, NDUFB6, ATP8	3
hsa04512	ECM-receptor interaction	2/185	88/8192	0.595054	0.873421	0.747005	ITGB1, ITGA1	2
hsa00260	Glycine, serine and threonine metabolism	1/185	40/8192	0.599837	0.873421	0.747005	ALDH7A1	1
hsa04621	NOD-like receptor signaling pathway	4/185	184/8192	0.60118	0.873421	0.747005	TXNIP, HSP90AA1, CCL2, VDAC2	4
hsa04727	GABAergic synapse	2/185	89/8192	0.601239	0.873421	0.747005	GLS2, GNB2	2
hsa05219	Bladder cancer	1/185	41/8192	0.608918	0.873421	0.747005	CCND1	1
hsa05162	Measles	3/185	139/8192	0.612069	0.873421	0.747005	CCND1, PIK3R1, FAS	3
hsa05332	Graft-versus-host disease	1/185	42/8192	0.617795	0.873421	0.747005	FAS	1
hsa04658	Th1 and Th2 cell differentiation	2/185	92/8192	0.619369	0.873421	0.747005	MAF, NOTCH2	2
hsa04014	Ras signaling pathway	5/185	236/8192	0.620947	0.873421	0.747005	FGF21, IGF1, GNB2, PIK3R1, PLA2G2A	5
hsa05165	Human papillomavirus infection	7/185	331/8192	0.624904	0.873421	0.747005	ITGB1, CSNK1A1, NOTCH2, CCND1, PIK3R1, FAS, ITGA1	7
hsa05323	Rheumatoid arthritis	2/185	93/8192	0.625271	0.873421	0.747005	CCL2, CXCL6	2
hsa04940	Type I diabetes mellitus	1/185	43/8192	0.62647	0.873421	0.747005	FAS	1
hsa04120	Ubiquitin mediated proteolysis	3/185	142/8192	0.62656	0.873421	0.747005	SKP1, ANAPC13, FBXO2	3
hsa05017	Spinocerebellar ataxia	3/185	143/8192	0.631308	0.873421	0.747005	PIK3R1, VDAC2, PSMD14	3
hsa04962	Vasopressin-regulated water reabsorption	1/185	44/8192	0.63495	0.873421	0.747005	AQP3	1
hsa04020	Calcium signaling pathway	5/185	240/8192	0.635799	0.873421	0.747005	FGF21, AGTR1, CAMK1D, PHKG1, VDAC2	5
hsa03022	Basal transcription factors	1/185	45/8192	0.643239	0.876861	0.749947	GTF2I	1
hsa04666	Fc gamma R-mediated phagocytosis	2/185	97/8192	0.648172	0.876861	0.749947	PIK3R1, ARPC4	2
hsa03050	Proteasome	1/185	46/8192	0.65134	0.876861	0.749947	PSMD14	1
hsa04072	Phospholipase D signaling pathway	3/185	148/8192	0.654422	0.876861	0.749947	AGTR1, GNA13, PIK3R1	3
hsa04723	Retrograde endocannabinoid signaling	3/185	148/8192	0.654422	0.876861	0.749947	GNB2, NDUFC2, NDUFB6	3
hsa04010	MAPK signaling pathway	6/185	294/8192	0.657733	0.876977	0.750046	FGF21, IGF1, DUSP6, MAPT, FAS, STMN1	6
hsa04972	Pancreatic secretion	2/185	102/8192	0.675231	0.883774	0.755859	RAB8A, PLA2G2A	2
hsa04974	Protein digestion and absorption	2/185	103/8192	0.680437	0.883774	0.755859	SLC3A1, DPP4	2
hsa00510	N-Glycan biosynthesis	1/185	50/8192	0.681956	0.883774	0.755859	ST6GAL1	1
hsa00565	Ether lipid metabolism	1/185	50/8192	0.681956	0.883774	0.755859	PLA2G2A	1
hsa05144	Malaria	1/185	50/8192	0.681956	0.883774	0.755859	CCL2	1
hsa04934	Cushing syndrome	3/185	155/8192	0.685022	0.883774	0.755859	AGTR1, CCND1, CYP21A2	3
hsa04620	Toll-like receptor signaling pathway	2/185	104/8192	0.685574	0.883774	0.755859	LBP, PIK3R1	2
hsa00270	Cysteine and methionine metabolism	1/185	51/8192	0.689182	0.884234	0.756253	TAT	1
hsa05160	Hepatitis C	3/185	157/8192	0.693387	0.884256	0.756272	CCND1, PIK3R1, FAS	3
hsa04217	Necroptosis	3/185	159/8192	0.701585	0.884256	0.756272	HSP90AA1, VDAC2, FAS	3
hsa00600	Sphingolipid metabolism	1/185	53/8192	0.703149	0.884256	0.756272	SPTLC3	1
hsa05320	Autoimmune thyroid disease	1/185	53/8192	0.703149	0.884256	0.756272	FAS	1
hsa04659	Th17 cell differentiation	2/185	108/8192	0.705454	0.884256	0.756272	HSP90AA1, IL6ST	2
hsa05014	Amyotrophic lateral sclerosis	7/185	364/8192	0.721512	0.900236	0.769938	RAB8A, NDUFC2, NDUFB6, PSMD14, OPTN, ATP8, PFN2	7
hsa04725	Cholinergic synapse	2/185	113/8192	0.728829	0.905212	0.774194	GNB2, PIK3R1	2
hsa04724	Glutamatergic synapse	2/185	114/8192	0.733312	0.90664	0.775416	GLS2, GNB2	2
hsa04330	Notch signaling pathway	1/185	59/8192	0.741413	0.907429	0.776091	NOTCH2	1
hsa04370	VEGF signaling pathway	1/185	59/8192	0.741413	0.907429	0.776091	PIK3R1	1
hsa04978	Mineral absorption	1/185	60/8192	0.747295	0.907429	0.776091	MT1A	1
hsa05416	Viral myocarditis	1/185	60/8192	0.747295	0.907429	0.776091	CCND1	1
hsa04623	Cytosolic DNA-sensing pathway	1/185	63/8192	0.764154	0.923626	0.789943	POLR2F	1
hsa04929	GnRH secretion	1/185	64/8192	0.769522	0.923626	0.789943	PIK3R1	1
hsa05321	Inflammatory bowel disease	1/185	65/8192	0.774767	0.923626	0.789943	MAF	1
hsa05152	Tuberculosis	3/185	180/8192	0.777823	0.923626	0.789943	LBP, CTSD, HSPA9	3
hsa04360	Axon guidance	3/185	182/8192	0.78418	0.923626	0.789943	ITGB1, ROCK2, PIK3R1	3
hsa04720	Long-term potentiation	1/185	67/8192	0.784906	0.923626	0.789943	PPP1R1A	1
hsa04664	Fc epsilon RI signaling pathway	1/185	68/8192	0.789803	0.923626	0.789943	PIK3R1	1
hsa04926	Relaxin signaling pathway	2/185	129/8192	0.793331	0.923626	0.789943	GNB2, PIK3R1	2
hsa04924	Renin secretion	1/185	69/8192	0.79459	0.923626	0.789943	AGTR1	1
hsa05211	Renal cell carcinoma	1/185	69/8192	0.79459	0.923626	0.789943	PIK3R1	1
hsa04650	Natural killer cell mediated cytotoxicity	2/185	131/8192	0.800369	0.926384	0.792303	PIK3R1, FAS	2
hsa04613	Neutrophil extracellular trap formation	3/185	190/8192	0.808129	0.931402	0.796594	C5, PIK3R1, VDAC2	3
hsa00562	Inositol phosphate metabolism	1/185	73/8192	0.812676	0.932692	0.797697	ALDH6A1	1
hsa05202	Transcriptional misregulation in cancer	3/185	193/8192	0.816518	0.933163	0.7981	MAF, IGF1, DUSP6	3
hsa04918	Thyroid hormone synthesis	1/185	75/8192	0.821116	0.934035	0.798846	HSP90B1	1
hsa04144	Endocytosis	4/185	251/8192	0.824149	0.934035	0.798846	DAB2, RAB8A, SH3KBP1, ARPC4	4
hsa05203	Viral carcinogenesis	3/185	204/8192	0.844675	0.950808	0.813191	IL6ST, CCND1, PIK3R1	3
hsa04662	B cell receptor signaling pathway	1/185	82/8192	0.847786	0.950808	0.813191	PIK3R1	1
hsa03040	Spliceosome	2/185	147/8192	0.849435	0.950808	0.813191	SNRPG, LSM7	2
hsa04261	Adrenergic signaling in cardiomyocytes	2/185	150/8192	0.857321	0.952519	0.814655	AGTR1, PPP1R1A	2
hsa04012	ErbB signaling pathway	1/185	85/8192	0.857968	0.952519	0.814655	PIK3R1	1
hsa04145	Phagosome	2/185	152/8192	0.862368	0.953513	0.815504	ITGB1, CALR	2
hsa05235	PD-L1 expression and PD-1 checkpoint pathway in cancer	1/185	89/8192	0.870498	0.954041	0.815956	PIK3R1	1
hsa05032	Morphine addiction	1/185	91/8192	0.876344	0.954041	0.815956	GNB2	1
hsa04970	Salivary secretion	1/185	92/8192	0.879168	0.954041	0.815956	LYZ	1
hsa05161	Hepatitis B	2/185	162/8192	0.885243	0.954041	0.815956	PIK3R1, FAS	2
hsa05150	Staphylococcus aureus infection	1/185	96/8192	0.889836	0.954041	0.815956	C5	1
hsa04070	Phosphatidylinositol signaling system	1/185	97/8192	0.892353	0.954041	0.815956	PIK3R1	1
hsa04713	Circadian entrainment	1/185	97/8192	0.892353	0.954041	0.815956	GNB2	1
hsa05231	Choline metabolism in cancer	1/185	98/8192	0.894814	0.954041	0.815956	PIK3R1	1
hsa04640	Hematopoietic cell lineage	1/185	99/8192	0.897218	0.954041	0.815956	ITGA1	1
hsa05146	Amoebiasis	1/185	102/8192	0.904107	0.954041	0.815956	PIK3R1	1
hsa04064	NF-kappa B signaling pathway	1/185	104/8192	0.908443	0.954041	0.815956	LBP	1
hsa04625	C-type lectin receptor signaling pathway	1/185	104/8192	0.908443	0.954041	0.815956	PIK3R1	1
hsa04660	T cell receptor signaling pathway	1/185	104/8192	0.908443	0.954041	0.815956	PIK3R1	1
hsa04928	Parathyroid hormone synthesis, secretion and action	1/185	106/8192	0.912584	0.954703	0.816522	GNA13	1
hsa03008	Ribosome biogenesis in eukaryotes	1/185	109/8192	0.918448	0.957157	0.818621	RCL1	1
hsa05145	Toxoplasmosis	1/185	112/8192	0.923921	0.959186	0.820356	ITGB1	1
hsa04722	Neurotrophin signaling pathway	1/185	119/8192	0.935312	0.967319	0.827312	PIK3R1	1
hsa00230	Purine metabolism	1/185	128/8192	0.947499	0.972528	0.831767	PGM2	1
hsa04380	Osteoclast differentiation	1/185	128/8192	0.947499	0.972528	0.831767	PIK3R1	1
hsa04728	Dopaminergic synapse	1/185	132/8192	0.952155	0.973632	0.832712	GNB2	1
hsa05322	Systemic lupus erythematosus	1/185	136/8192	0.956399	0.974309	0.833291	C5	1
hsa04024	cAMP signaling pathway	2/185	221/8192	0.962569	0.97684	0.835455	ROCK2, PIK3R1	2
hsa04080	Neuroactive ligand-receptor interaction	4/185	362/8192	0.966704	0.97684	0.835455	AGTR1, LEPR, C5, GHR	4
hsa04390	Hippo signaling pathway	1/185	157/8192	0.973249	0.97684	0.835455	CCND1	1
hsa04514	Cell adhesion molecules	1/185	157/8192	0.973249	0.97684	0.835455	ITGB1	1
hsa05034	Alcoholism	1/185	187/8192	0.986717	0.986717	0.843903	GNB2	1
